# Supplementary material for: Fc γ receptor IIIa/CD16a processing correlates with the expression of glycan-related genes in human natural killer cells
Source: J Biol Chem. 2020 Dec 16;296:100183. doi: 10.1074/jbc.RA120.015516 (PMC7948478; doi:10.1074/jbc.RA120.015516)
Supplement: Supplemental file 1 [file mmc1.xlsx]

## Sheet: N38
label	exact mass	charge	Calc mz1	Obs m/z	Abs Delta	sum	Rel Ab	Pep	Type	Cell type		Top 15 glycoforms for N38 (peptide 2)		Top 15 glycoforms for N38 (peptide 1 and2)
5-6-3-3	5068.91	4	1268.23	1268.24	0.0048	65906	19.8826	2	C	YTS		HEK_fr (top 82.4%)		HEK_sr (top 76.5%)		NK92 (top 100%)		YTS (top 100%)
2-9-0-0	3634.37	3	1212.46	1212.46	0.001933	29973.1	9.04234	2	O	YTS		Glycoform	Rel. Ab.	Glycoform	Rel. Ab.	Glycoform	Rel. Ab.	Glycoform	Rel. Ab.
5-6-2-3	4922.85	4	1231.72	1231.72	0.003725	29510.3	8.90272	2	C	YTS		2-8-0-0	16.1837	6-7-1-4	16.1902	2-8-0-0	29.7158	5-6-3-3	23.0283
4-5-3-0	3830.49	3	1277.84	1277.84	0.000167	29056.9	8.76593	2	C	YTS		6-3-1-0	13.8956	6-7-1-3	10.0527	2-9-0-0	29.45	2-8-0-0	11.7789
2-8-0-0	3472.31	3	1158.45	1158.45	0.000533	27890.3	8.414	2	O	YTS		2-9-0-0	12.4969	5-3-1-0	9.12377	2-7-0-0	19.6854	2-9-0-0	10.3911
3-4-2-0	3319.3	3	1107.44	1107.44	0.001867	25105.8	7.57395	2	H	YTS		2-7-0-0	6.84956	6-7-1-2	7.43433	2-6-0-0	13.0582	5-6-2-3	10.3466
3-3-2-0	3157.24	3	1053.42	1053.42	0.000533	23878.1	7.20359	2	H	YTS		5-3-1-0	6.18126	6-7-1-1	6.36101	2-10-0-0	5.7198	4-5-3-0	8.12947
2-10-0-0	3796.42	3	1266.48	1266.5	0.015333	21393.5	6.45402	2	O	YTS		2-6-0-0	3.66988	6-3-1-0	4.83267	2-5-0-0	1.77545	3-4-2-0	7.02403
6-7-3-3	5434.04	4	1359.52	1359.52	0.00125	20658.7	6.23236	2	C	YTS		2-10-0-0	3.29832	5-6-1-1	3.53246	2-3-1-0	0.595405	3-3-2-0	6.68056
4-5-2-0	3684.43	3	1229.15	1229.15	0.004867	19691.9	5.94068	2	C	YTS		2-5-0-0	3.16064	5-4-1-0	3.0529			2-10-0-0	5.98542
5-6-3-3	5068.91	3	1690.64	1690.64	0.002033	16403.3	4.94857	2	C	YTS		2-2-1-0	3.08622	4-3-1-0	3.04304			6-7-3-3	5.77984
2-7-0-0	3310.26	3	1104.43	1104.43	0.005133	10043.4	3.02991	2	O	YTS		6-5-1-1	2.89572	4-5-1-1	2.3051			4-5-2-0	5.50934
5-6-2-3	4922.85	3	1641.96	1641.89	0.069	7471.36	2.25397	2	C	YTS		3-4-1-1	2.48478	5-4-1-1	2.28849			2-7-0-0	4.08942
5-6-3-2	4777.81	4	1195.46	1195.710*	n.a.	4492.64	1.35535	2	C	YTS		4-4-1-1	2.41396	6-5-1-1	2.17746			5-6-3-2	1.25694
2-8-0-0	4115.67	3	1372.9	1372.89	0.001833	14210.8	54.7589	1	O	YTS		4-3-1-0	2.22256	5-6-1-0	2.11588
2-9-0-0	4277.72	3	1426.91	1426.92	0.006567	7167.5	27.6187	1	O	YTS		5-3-0-0	1.84298	5-5-1-1	2.09478
2-7-0-0	3953.61	3	1318.88	1318.88	0.000767	4573.29	17.6224	1	O	YTS		7-8-1-2	1.70304	5-6-1-2	1.97649
label	exact mass	charge	Calc mz1	Obs m/z	Abs Delta	sum	Rel ab	Pep	Type	Cell type		Rel. Ab. of types of glycan calculated by using summed intensities of all glycopeptides
2-10-0-0	4439.77	3	1480.93	1480.93	0.001967	12476.6	3.81116	1	O	NK92		N38		HEK_fr	HEK_sr	NK92	YTS
2-10-0-0	4439.77	4	1110.95	1110.87	0.078	4403.89	1.34523	1	O	NK92			C	43.8	94.2416	0	54.0505
2-3-1-0	3451.46	3	1151.49	1151.5	0.0032	3254.03	0.993989	1	H	NK92			H	6.9	3.90336	0.595405	13.7046
2-5-0-0	3629.51	3	1210.84	1210.84	0.003033	6489.76	1.98239	1	O	NK92			O	49.3	1.85505	99.4046	32.2449
2-6-0-0	3791.56	3	1264.86	1264.86	0.003633	44738.3	13.666	1	O	NK92
2-6-0-0	3791.56	4	948.898	948.908	0.0098	3469.23	1.05973	1	O	NK92
2-7-0-0	3953.61	3	1318.88	1318.88	0.003767	57515.3	17.5689	1	O	NK92
2-7-0-0	3953.61	4	989.411	989.399	0.0124	8824.1	2.69545	1	O	NK92
2-8-0-0	4115.67	3	1372.9	1372.89	0.005833	80103.6	24.4688	1	O	NK92
2-8-0-0	4115.67	4	1029.92	1029.92	0.0026	16005.7	4.88917	1	O	NK92
2-9-0-0	4277.72	3	1426.91	1426.92	0.002567	69599.1	21.26	1	O	NK92
2-9-0-0	4277.72	4	1070.44	1070.44	0.0032	20490.9	6.25923	1	O	NK92
2-10-0-0	3796.42	3	1266.48	1266.48	0.000667	14379.5	6.56141	2	O	NK92
2-5-0-0	2986.15	3	996.393	996.395	0.0023333	3213.51	1.46633	2	O	NK92
2-6-0-0	3148.21	3	1050.41	1050.41	0.002267	23158.6	10.5673	2	O	NK92
2-7-0-0	3310.26	3	1104.43	1104.43	0.001133	41245.7	18.8205	2	O	NK92
2-8-0-0	3472.31	3	1158.45	1158.44	0.003467	66294.7	30.2504	2	O	NK92
2-9-0-0	3634.37	3	1212.46	1212.46	0.003067	70861	32.334	2	O	NK92
label	exact mass	charge	Calc mz1	Obs m/z	Abs Delta	sum	Rel Ab	Pep	Type	Cell type
6-7-1-4	6076.37	4	1520.1	1520.1	0.004675	52036	12.8765	1	C	HEK_sr
6-7-1-3	5785.28	4	1447.33	1447.32	0.004825	37614.1	9.30772	1	C	HEK_sr
6-7-1-2	5494.18	4	1374.55	1374.55	0.000975	30685.4	7.59321	1	C	HEK_sr
6-7-1-4	6076.37	5	1216.28	1216.28	0.00412	28908.7	7.15356	1	C	HEK_sr
6-7-1-1	5203.08	4	1301.78	1301.77	0.006125	28759.6	7.11665	1	C	HEK_sr
5-6-1-1	4837.95	4	1210.5	1210.49	0.008075	17660.9	4.37024	1	C	HEK_sr
6-7-1-3	5785.28	5	1158.06	1158.06	0.00304	12645.2	3.12909	1	C	HEK_sr
6-5-1-1	4878.98	4	1220.75	1220.74	0.007725	10886.4	2.69388	1	C	HEK_sr
5-6-1-2	5129.05	4	1283.27	1283.27	0.004925	9881.66	2.44525	1	C	HEK_sr
2-5-0-0	3629.51	3	1210.84	1210.82	0.023033	9274.52	2.29501	1	O	HEK_sr
6-7-2-3	5931.33	4	1483.84	1483.82	0.0183	9181.34	2.27195	1	C	HEK_sr
5-5-1-1	4675.9	4	1169.98	1169.98	0.005875	8906.8	2.20402	1	C	HEK_sr
5-4-1-1	4513.85	4	1129.47	1129.46	0.010675	8770.76	2.17035	1	C	HEK_sr
3-3-0-0	3508.48	3	1170.5	1170.48	0.018967	7268.45	1.7986	1	H	HEK_sr
5-3-1-0	4060.7	3	1354.57	1354.56	0.0122	6984.07	1.72823	1	C	HEK_sr
5-6-1-3	5420.14	4	1356.04	1356.04	0.001775	6852.14	1.69559	1	C	HEK_sr
4-5-1-2	4763.92	4	1191.99	1191.98	0.002875	6513.21	1.61172	1	C	HEK_sr
6-7-1-2	5494.18	5	1099.84	1099.84	0.00096	6483.23	1.6043	1	C	HEK_sr
4-5-1-1	4472.82	4	1119.21	1119.22	0.003975	6390.22	1.58128	1	C	HEK_sr
4-5-3-1	4764.94	4	1192.24	1192.23	0.009975	6361.91	1.57428	1	C	HEK_sr
4-3-1-0	3857.62	3	1286.88	1286.88	0.004067	6221.83	1.53961	1	C	HEK_sr
3-3-1-0	3654.54	3	1219.19	1219.18	0.002933	5990.36	1.48233	1	H	HEK_sr
4-3-0-0	3711.56	3	1238.2	1238.21	0.0109	5528.36	1.36801	1	C	HEK_sr
6-3-1-0	4263.78	4	1066.95	1066.94	0.007475	5245.66	1.29805	1	C	HEK_sr
4-4-1-1	4310.77	4	1078.7	1078.68	0.016825	4738.9	1.17266	1	C	HEK_sr
5-3-1-0	4060.7	4	1016.18	1016.18	0.005625	4526.09	1.12	1	C	HEK_sr
5-5-1-2	4967	4	1242.76	1242.75	0.009725	4313.42	1.06737	1	C	HEK_sr
6-3-1-0	4263.78	3	1422.27	1422.26	0.006333	4285.84	1.06054	1	C	HEK_sr
5-4-1-0	4222.75	4	1056.7	1056.69	0.004825	4169.16	1.03167	1	C	HEK_sr
5-6-2-0	4692.92	4	1174.24	1174.24	0.0013	3740.59	0.925622	1	C	HEK_sr
5-6-1-0	4546.86	4	1137.72	1137.72	0.005225	3668.27	0.907726	1	C	HEK_sr
4-4-1-1	4310.77	3	1437.93	1437.92	0.006467	3210.75	0.79451	1	C	HEK_sr
6-7-2-0	5058.05	4	1265.52	1265.51	0.00675	3146.28	0.778557	1	C	HEK_sr
5-4-1-0	4222.75	3	1408.59	1408.58	0.0148	2980.55	0.737546	1	C	HEK_sr
5-6-2-1	4984.01	4	1247.01	1247	0.01455	2755.55	0.68187	1	C	HEK_sr
4-5-1-1	4472.82	3	1491.95	1491.95	0.001933	2755.34	0.681819	1	C	HEK_sr
5-4-1-1	4513.85	3	1505.62	1505.62	0.0066	2670.77	0.660892	1	C	HEK_sr
6-7-1-1	5203.08	5	1041.62	1041.62	0.00088	2623	0.64907	1	C	HEK_sr
4-4-0-1	4164.71	4	1042.19	1042.19	0.00965	2590.6	0.641053	1	C	HEK_sr
3-6-0-1	4285.74	4	1072.44	1072.44	0.0021	2432.61	0.601957	1	H	HEK_sr
5-3-0-0	3914.64	3	1305.89	1305.88	0.009233	2377.91	0.588421	1	C	HEK_sr
4-6-0-1	4488.82	4	1123.21	1123.22	0.00425	2342.92	0.579764	1	C	HEK_sr
4-5-0-0	4035.67	3	1346.23	1346.24	0.0087	2304.37	0.570224	1	C	HEK_sr
5-5-1-0	4384.8	4	1097.21	1097.2	0.007025	2246.93	0.55601	1	C	HEK_sr
5-5-1-1	4675.9	3	1559.64	1559.62	0.0232	1566.24	0.387572	1	C	HEK_sr
5-6-1-3	5420.14	5	1085.04	1085.03	0.0046	1534.15	0.379629	1	C	HEK_sr
4-4-1-0	4019.67	3	1340.9	1340.89	0.009667	1309.99	0.324162	1	C	HEK_sr
3-3-1-0	3654.54	4	914.643	914.641	0.001925	775.705	0.191951	1	H	HEK_sr
5-3-1-0	3417.34	3	1140.12	1140.12	0.002833	34105	35.5842	2	C	HEK_sr
6-3-1-0	3620.42	3	1207.82	1207.81	0.003967	14629.9	15.2644	2	C	HEK_sr
4-3-1-0	3214.27	3	1072.43	1072.43	0.0027	8992.14	9.38214	2	C	HEK_sr
5-4-1-0	3579.4	3	1194.14	1194.14	0.003433	8113.57	8.46546	2	C	HEK_sr
5-6-1-0	3903.5	3	1302.18	1302.17	0.003633	6385.15	6.66208	2	C	HEK_sr
5-5-1-0	3741.45	3	1248.16	1248.16	0.002033	5674.13	5.92023	2	C	HEK_sr
4-4-1-0	3376.32	3	1126.45	1126.44	0.0073	2672.78	2.7887	2	C	HEK_sr
4-5-1-1	3829.47	3	1277.5	1277.49	0.0077	2379.01	2.48219	2	C	HEK_sr
3-3-1-0	3011.19	3	1004.74	1004.73	0.003567	2349.3	2.45119	2	H	HEK_sr
4-5-2-0	3684.43	3	1229.15	1229.14	0.005867	2191.17	2.2862	2	C	HEK_sr
4-5-1-0	3538.37	3	1180.46	1180.46	0.0049	1843.28	1.92322	2	C	HEK_sr
5-6-2-0	4049.56	3	1350.86	1350.88	0.0174	1547.95	1.61508	2	C	HEK_sr
6-7-2-0	4414.69	3	1472.57	1472.57	0.001667	1094.03	1.14148	2	C	HEK_sr
6-7-2-0	4414.69	4	1104.68	1104.68	0.003225	921.766	0.961744	2	C	HEK_sr
3-6-0-1	3642.38	3	1215.14	1215.14	0.0088	698.807	0.729114	2	H	HEK_sr
5-5-0-0	3595.39	3	1199.47	1199.46	0.008067	684.721	0.714418	2	C	HEK_sr
4-3-0-0	3068.21	3	1023.74	1023.74	0.002733	615.422	0.642114	2	C	HEK_sr
5-6-1-0	3903.5	4	976.884	976.879	0.0047	525.144	0.54792	2	C	HEK_sr
6-7-1-1	4559.73	4	1140.94	1140.94	0.0036	419.912	0.438124	2	C	HEK_sr
label	exact mass	charge	Calc mz1	Obs m/z	Abs. delta	sum	Rel AB	Pep	Type	Cell type
2-8-0-0	3472.31	3	1158.45	1158.44	0.002167	2.33149e+06	14.7669	2	O	HEK_fr
6-3-1-0	3620.42	3	1207.82	1207.81	0.001667	1.99443e+06	12.6321	2	C	HEK_fr
2-9-0-0	3634.37	3	1212.46	1212.46	0.002267	1.87806e+06	11.895	2	O	HEK_fr
2-7-0-0	3310.26	3	1104.43	1104.43	0.002167	972850	6.16171	2	O	HEK_fr
5-3-1-0	3417.34	3	1140.12	1140.12	0.000933	938204	5.94228	2	C	HEK_fr
2-10-0-0	3796.42	3	1266.48	1266.48	0.002667	520760	3.29832	2	O	HEK_fr
2-6-0-0	3148.21	3	1050.41	1050.41	0.001767	510480	3.23322	2	O	HEK_fr
2-2-1-0	2646.05	3	883.026	883.025	0.0008333	487272	3.08622	2	H	HEK_fr
2-5-0-0	2986.15	3	996.393	996.391	0.0013667	419724	2.65839	2	O	HEK_fr
3-4-1-1	3464.33	3	1155.79	1155.78	0.001567	392313	2.48478	2	H	HEK_fr
4-3-1-0	3214.27	3	1072.43	1072.43	0.002	350913	2.22256	2	C	HEK_fr
4-4-1-1	3667.41	3	1223.48	1223.46	0.0175	344033	2.17899	2	C	HEK_fr
5-3-0-0	3271.29	3	1091.44	1091.43	0.004067	272848	1.72813	2	C	HEK_fr
7-8-1-2	5215.96	4	1305	1304.99	0.0025	268886	1.70304	2	C	HEK_fr
4-3-0-0	3068.21	3	1023.74	1023.74	0.005133	262736	1.66408	2	C	HEK_fr
6-5-1-1	4235.63	3	1412.88	1412.88	0.003667	251871	1.59527	2	C	HEK_fr
3-6-0-1	3642.38	3	1215.14	1215.14	0.0098	224847	1.42411	2	H	HEK_fr
6-5-1-1	4235.63	4	1059.91	1059.91	0.0017	205323	1.30045	2	C	HEK_fr
2-8-0-0	3472.31	2	1737.16	1737.16	0.00155	195668	1.23929	2	O	HEK_fr
8-9-1-3	5872.19	4	1469.05	1469.05	0.0006	187338	1.18653	2	C	HEK_fr
8-9-1-2	5581.09	4	1396.28	1396.28	0.00305	179479	1.13676	2	C	HEK_fr
6-3-1-0	3620.42	4	906.114	906.113	0.00125	174934	1.10798	2	C	HEK_fr
5-5-1-0	3741.45	3	1248.16	1248.16	0.000133	140652	0.890845	2	C	HEK_fr
5-4-1-0	3579.4	3	1194.14	1194.15	0.008567	137857	0.873141	2	C	HEK_fr
3-3-1-0	3011.19	3	1004.74	1004.73	0.003267	135181	0.856191	2	H	HEK_fr
4-4-0-0	3230.26	3	1077.76	1077.76	0.005733	127721	0.808944	2	C	HEK_fr
5-4-1-1	3870.49	3	1291.17	1291.17	0.005933	119920	0.759531	2	C	HEK_fr
8-9-2-3	6018.24	4	1505.57	1505.57	0.000975	112329	0.711457	2	C	HEK_fr
2-3-1-0	2808.11	3	937.043	937.043	0.0007333	96732.6	0.612672	2	H	HEK_fr
6-7-4-2	5289	4	1323.26	1323.25	0.006275	96625.2	0.611992	2	C	HEK_fr
2-9-0-0	3634.37	2	1818.19	1818.19	0.00395	95035.2	0.601922	2	O	HEK_fr
2-7-0-0	3310.26	2	1656.14	1656.13	0.00345	89712.8	0.568211	2	O	HEK_fr
4-5-1-1	3829.47	3	1277.5	1277.5	0.0011	88975.3	0.563541	2	C	HEK_fr
6-6-0-2	4542.72	4	1136.69	1136.69	0.004625	85570.3	0.541974	2	C	HEK_fr
2-5-0-0	2986.15	2	1494.09	1494.08	0.00735	79297.9	0.502246	2	O	HEK_fr
5-5-1-1	4032.55	3	1345.19	1345.19	0.000867	78802.8	0.499111	2	C	HEK_fr
4-5-0-0	3392.31	3	1131.78	1131.78	0.003933	76469.4	0.484332	2	C	HEK_fr
4-5-1-0	3538.37	3	1180.46	1180.47	0.0012	76171.8	0.482447	2	C	HEK_fr
2-6-0-0	3148.21	2	1575.11	1575.11	0.00355	68944	0.436668	2	O	HEK_fr
4-5-1-2	4120.56	3	1374.53	1374.53	0.0017	62557.3	0.396217	2	C	HEK_fr
3-4-1-0	3173.24	3	1058.75	1058.75	0.001867	49719.2	0.314905	2	H	HEK_fr
6-7-1-2	4850.83	3	1617.95	1617.95	0.000433	48649.4	0.308129	2	C	HEK_fr
5-6-1-1	4194.6	3	1399.21	1399.21	0.001533	48595.4	0.307787	2	C	HEK_fr
3-5-1-0	3335.29	3	1112.77	1112.77	0.000433	45071.1	0.285465	2	H	HEK_fr
6-7-1-1	4559.73	3	1520.92	1521.2515*	n.a.	44101.8	0.279326	2	C	HEK_fr
5-3-1-0	3417.34	2	1709.68	1709.67	0.0057	37732.9	0.238987	2	C	HEK_fr
4-4-1-1	3667.41	4	917.861	917.854	0.0071	37097.8	0.234965	2	C	HEK_fr
4-5-1-2	4120.56	4	1031.15	1031.14	0.00585	36530.7	0.231374	2	C	HEK_fr
3-6-0-1	3642.38	4	911.603	911.605	0.002025	34273.5	0.217077	2	H	HEK_fr
4-7-1-0	3862.48	4	966.627	966.62	0.00665	34081.6	0.215862	2	H	HEK_fr
9-10-1-3	6237.32	4	1560.34	1560.5892*	n.a.	28541.5	0.180772	2	C	HEK_fr
4-5-2-1	3975.52	3	1326.18	1326.18	0.003667	28333.2	0.179453	2	C	HEK_fr
2-8-0-0	3472.31	4	869.086	869.086	7.5e-05	28020.6	0.177473	2	O	HEK_fr
6-3-1-0	3620.42	2	1811.22	1811.21	0.0086	24567.1	0.1556	2	C	HEK_fr
3-4-0-0	3027.18	3	1010.07	1010.05	0.0193	24466.1	0.15496	2	H	HEK_fr
3-4-0-1	3318.28	3	1107.1	1107.1	0.0006	20262	0.128333	2	H	HEK_fr
9-10-2-3	6383.38	4	1596.85	1597.0990*	n.a.	19718.7	0.124892	2	C	HEK_fr
2-7-0-0	3310.26	4	828.573	828.574	0.000725	18889.2	0.119638	2	O	HEK_fr
5-3-0-0	3271.29	4	818.83	818.827	0.002125	18132.5	0.114845	2	C	HEK_fr
5-4-1-1	3870.49	4	968.631	968.646	0.01485	14724.8	0.0932618	2	C	HEK_fr
4-5-1-1	3829.47	4	958.375	958.37	0.005	14107.5	0.089352	2	C	HEK_fr
6-5-1-1	3528.32	3	1177.11	1177.11	0.000667	204422	18.3485	3	C	HEK_fr
2-8-0-0	2765.01	2	1383.51	1383.51	0.0014	185435	16.6443	3	O	HEK_fr
6-3-1-0	2913.12	3	972.047	972.047	0.0004667	166513	14.9458	3	C	HEK_fr
2-7-0-0	2602.95	2	1302.48	1302.49	0.0092	105860	9.50178	3	O	HEK_fr
2-9-0-0	2927.06	2	1464.54	1464.54	0.0019	97484.6	8.75002	3	O	HEK_fr
2-8-0-0	2765.01	3	922.677	922.675	0.0021667	91260.7	8.19138	3	O	HEK_fr
2-9-0-0	2927.06	3	976.694	976.692	0.0021667	77093.6	6.91977	3	O	HEK_fr
5-3-1-0	2710.04	3	904.354	904.352	0.0021333	57559.5	5.16642	3	C	HEK_fr
2-2-1-0	1938.75	2	970.382	970.381	0.00095	39881.6	3.5797	3	H	HEK_fr
5-5-1-0	3034.14	3	1012.39	1012.39	0.002533	33785.3	3.0325	3	C	HEK_fr
2-7-0-0	2602.95	3	868.659	868.657	0.0026667	20456.2	1.83611	3	O	HEK_fr
2-10-0-0	3089.11	3	1030.71	1030.71	0.002067	20080.9	1.80243	3	O	HEK_fr
4-3-1-0	2506.96	3	836.661	836.66	0.0008	14274.6	1.28126	3	C	HEK_fr

## Sheet: N45
label	exact mass	charge	Calc mz1	Obs m/z	Abs. delta	sum	Rel Ab	Pep	Type	Fucose	Cell type	Modification				Top 15 glycoforms for N45 (peptide 1 & 2)
2-9-0-0	3433.34	3	1145.46	1145.45	0.001133	21071.9	1.91265	2	O	N	YTS	N				HEK_fr (top 75.4%)		HEK_sr (top 86.7%)		NK92 (top 97.8%)		YTS (top 95.6%)
3-4-1-1	3263.31	3	1088.78	1088.78	0.004967	15874.3	1.44088	2	H	Y	YTS	N				Glycoform	Rel. Ab.	Glycoform	Rel. Ab.	Glycoform	Rel. Ab.	Glycoform	Rel. Ab.
3-5-0-1	3279.31	3	1094.11	1094.1	0.007667	30547.7	2.77274	2	H	N	YTS	N			1	3-5-1-1	12.9596	3-5-1-1	19.3222	2-9-0-0	36.6831	3-5-2-1	15.5828
3-5-1-1	3425.37	3	1142.8	1142.79	0.003633	126257	11.4601	2	H	Y	YTS	N			2	3-6-1-1	6.59762	3-6-1-1	11.4904	3-5-1-1	15.6153	4-5-1-1	11.8798
3-5-2-1	3571.42	3	1191.48	1191.48	0.0004	171678	15.5828	2	H	Y	YTS	N			3	3-6-0-1	6.37869	4-5-1-1	9.20346	3-6-1-1	7.69058	3-6-2-1	11.8623
3-6-0-1	3441.36	3	1148.13	1148.13	0.006733	36155.2	3.28172	2	H	N	YTS	N			4	3-5-1-0	6.04272	3-6-0-1	6.0147	2-8-0-0	5.73504	3-5-1-1	11.4601
3-6-1-1	3587.42	3	1196.81	1196.82	0.002767	117838	10.6959	2	H	Y	YTS	N			5	4-5-0-1	5.10002	4-5-0-1	5.67491	4-5-0-1	4.33865	3-6-1-1	10.6959
3-6-2-1	3733.48	3	1245.5	1245.5	0.0032	115573	10.4903	2	H	Y	YTS	N			6	2-8-0-0	4.95339	3-5-1-0	5.31337	3-6-0-1	4.19214	4-5-1-2	8.86201
3-6-2-1	3733.48	4	934.377	934.378	0.000875	15115	1.37196	2	H	Y	YTS	N			7	2-9-0-0	4.9301	3-4-1-1	4.36984	3-5-1-0	4.08581	4-5-0-2	6.21328
3-7-0-1	3603.41	3	1202.15	1202.15	0.001133	12944.7	1.17496	2	H	N	YTS	N			8	3-4-1-0	4.41974	3-5-0-1	4.09674	2-10-0-0	3.90797	4-6-1-1	3.51749
4-5-0-1	3482.39	3	1161.8	1161.8	0.0028	26627	2.41688	2	C	N	YTS	N			9	3-5-0-1	4.0091	3-6-0-0	3.89795	3-7-0-1	3.299	3-6-0-1	3.28172
4-5-0-2	3773.48	3	1258.84	1258.83	0.0026	68452.4	6.21328	2	C	N	YTS	N			10	4-7-1-1	3.9108	3-4-1-0	3.85105	3-6-1-0	3.02195	3-5-0-1	2.77274
4-5-1-1	3628.45	3	1210.49	1210.49	0.004233	116523	10.5765	2	C	Y	YTS	N				3-6-1-0	3.68957	3-6-1-0	3.6842	4-5-1-1	2.75271	5-6-2-2	2.52604
4-5-1-1	3628.45	4	908.119	908.117	0.0023	14358.3	1.30327	2	C	Y	YTS	N				4-5-1-1	3.65792	5-6-1-1	3.23862	4-6-0-1	2.12719	4-5-0-1	2.41688
4-5-1-2	3919.54	3	1307.52	1307.52	0.001567	73579	6.6786	2	C	Y	YTS	N				3-4-1-1	3.10791	3-6-2-1	2.39485	2-7-0-0	1.71231	4-6-0-1	2.16509
4-5-1-2	3919.54	4	980.893	980.895	0.00185	24054.9	2.18341	2	C	Y	YTS	N				4-6-1-1	2.88552	2-7-1-0	2.13071	3-6-0-0	1.53003	2-9-0-0	1.91265
4-6-0-1	3644.44	3	1215.82	1215.83	0.0046	23853.1	2.16509	2	H	N	YTS	N				4-6-0-1	2.76206	3-3-1-0	2.03871	3-4-1-0	1.1512	3-4-1-1	1.44088
4-6-1-1	3790.5	3	1264.51	1264.51	0.001633	38752.6	3.51749	2	H	Y	YTS	N
4-7-1-1	3952.55	3	1318.52	1318.53	0.009033	12144	1.10228	2	H	Y	YTS	N
5-6-0-1	3847.52	3	1283.51	1283.5	0.013533	12483.8	1.13313	2	C	N	YTS	N				Rel. Ab. of types of glycan calculated by using summed intensities of all glycopeptides
5-6-2-2	4430.73	4	1108.69	1108.68	0.005675	15078.7	1.36866	2	C	Y	YTS	N				N45		HEK_fr	HEK_sr	NK92	YTS
5-6-2-2	4430.73	3	1477.92	1477.93	0.008733	12750.9	1.15737	2	C	Y	YTS	N					C	16.0956	25.1633	7.09136	33.0311
																	H	67.2141	69.2647	44.468	65.0563
label	exact mass	charge	Calc mz1	Obs m/z	Abs. delta	sum	Rel Ab	Pep	Type	Fucose	Cell type	Modification					O	16.6903	5.57197	48.4407	1.91265
2-10-0-0	2571.91	2	1286.96	1286.96	0.003	2158.9	5.07479	1	O	N	NK92	N
2-6-0-0	1923.7	2	962.857	962.855	0.0024	2947.17	6.92772	1	O	N	NK92	N
2-7-0-0	2085.75	2	1043.88	1043.88	0.0018	2435.31	5.72454	1	O	N	NK92	N
2-8-0-0	2247.8	2	1124.91	1124.9	0.0052	4611.53	10.84	1	O	N	NK92	N
2-9-0-0	2409.86	2	1205.94	1205.94	0.0014	22080.3	51.9028	1	O	N	NK92	N
2-9-0-0	2409.86	3	804.294	804.28	0.0137	5664.74	13.3158	1	O	N	NK92	N
3-6-0-1	2417.87	3	806.966	806.964	0.0018333	2643.67	6.21432	1	H	N	NK92	N
2-10-0-0	3595.4	3	1199.47	1199.47	0.000267	26475.6	3.83605	2	O	N	NK92	N
2-7-0-0	3109.24	3	1037.42	1037.42	0.000933	10111.1	1.465	2	O	N	NK92	N
2-8-0-0	3271.29	3	1091.44	1091.44	0.000533	37410.3	5.42038	2	O	N	NK92	N
2-9-0-0	3433.34	3	1145.46	1145.45	0.002133	241040	34.9242	2	O	N	NK92	N
3-4-1-0	2972.22	3	991.747	991.749	0.0017667	8435.1	1.22216	2	H	Y	NK92	N
3-5-0-1	3279.31	3	1094.11	1094.11	0.000333	6217.37	0.900835	2	H	N	NK92	N
3-5-1-0	3134.27	3	1045.76	1045.77	0.003167	29937.6	4.33765	2	H	Y	NK92	N
3-5-1-1	3425.37	3	1142.8	1142.79	0.004633	114417	16.5778	2	H	Y	NK92	N
3-6-0-0	3150.27	3	1051.1	1051.1	0.000533	11210.8	1.62434	2	H	N	NK92	N
3-6-0-1	3441.36	3	1148.13	1148.12	0.003267	28073	4.0675	2	H	N	NK92	N
3-6-1-0	3296.32	3	1099.78	1099.78	0.001433	22142.5	3.20822	2	H	Y	NK92	N
3-6-1-1	3587.42	3	1196.81	1196.82	0.001767	56350.4	8.16461	2	H	Y	NK92	N
3-7-0-1	3603.41	3	1202.15	1202.14	0.008867	24172.4	3.50234	2	H	N	NK92	N
4-5-0-1	3482.39	3	1161.8	1161.8	0.0038	31790.2	4.60608	2	C	N	NK92	N
4-5-1-1	3628.45	3	1210.49	1210.49	0.004233	20169.7	2.92239	2	C	Y	NK92	N
4-6-0-1	3644.44	3	1215.82	1215.82	0.0006	15586.4	2.25831	2	H	N	NK92	N
4-6-1-1	3790.5	3	1264.51	1264.51	0.004633	6640.15	0.962091	2	H	Y	NK92	N
label	exact mass	charge	Calc mz1	Obs m/z	Abs. delta	sum	Rel ab	Pep	Type	Fuc	Cell type	Modification
2-5-0-0	1761.65	2	881.831	881.829	0.002	1879.95	14.5382	1	O	n	HEK_sr	n
2-6-0-0	1923.7	2	962.857	962.855	0.0024	516.759	3.99626	1	O	n	HEK_sr	n
2-7-0-0	2085.75	2	1043.88	1043.88	0.0018	347.776	2.68945	1	O	n	HEK_sr	n
3-4-0-0	1802.67	2	902.344	902.342	0.0023	352.851	2.7287	1	H	n	HEK_sr	n
3-4-0-1	2093.77	2	1047.89	1047.89	0.003	309.126	2.39056	1	H	n	HEK_sr	n
3-4-1-0	1948.73	2	975.373	975.371	0.00225	491.325	3.79956	1	H	y	HEK_sr	n
3-5-0-0	1964.73	2	983.371	983.369	0.0017	787.625	6.09094	1	H	n	HEK_sr	n
3-5-0-1	2255.82	2	1128.92	1128.91	0.0044	897.261	6.93879	1	H	n	HEK_sr	n
3-5-1-0	2110.78	2	1056.4	1056.4	0.00265	527.878	4.08224	1	H	y	HEK_sr	n
3-5-1-1	2401.88	2	1201.95	1201.94	0.00335	1248.57	9.6556	1	H	y	HEK_sr	n
3-5-1-1	2401.88	3	801.634	801.631	0.0032	473.968	3.66533	1	H	y	HEK_sr	n
3-6-0-1	2417.87	2	1209.94	1209.94	0.0038	1012.01	7.82616	1	H	n	HEK_sr	n
3-6-0-1	2417.87	3	806.966	806.963	0.0028333	417.157	3.226	1	H	n	HEK_sr	n
3-6-1-1	2563.93	2	1282.97	1282.97	0.00125	504.878	3.90438	1	H	y	HEK_sr	n
3-6-1-1	2563.93	3	855.652	855.648	0.0038	370.291	2.86358	1	H	y	HEK_sr	n
4-5-0-1	2458.9	3	820.641	820.638	0.0033667	569.137	4.40131	1	C	n	HEK_sr	n
4-5-0-1	2458.9	2	1230.46	1230.46	0.0021	496.057	3.83616	1	C	n	HEK_sr	n
4-5-0-2	2750	3	917.673	917.674	0.0008333	407.914	3.15452	1	C	n	HEK_sr	n
4-5-1-1	2604.96	3	869.327	869.323	0.0043333	478.51	3.70046	1	C	y	HEK_sr	n
4-5-1-2	2896.05	3	966.359	966.359	0.0001333	495.379	3.83091	1	C	y	HEK_sr	n
5-6-0-1	2824.03	3	942.352	942.35	0.0021	346.659	2.68082	1	C	n	HEK_sr	n
2-10-0-0	3595.4	3	1199.47	1199.47	0.004733	1367.9	0.486108	2	O	n	HEK_sr	n
2-2-1-0	2445.03	3	816.019	815.993	0.0259	624.906	0.222071	2	H	y	HEK_sr	n
2-5-0-0	2785.13	3	929.386	929.383	0.0027333	1179.07	0.419004	2	O	n	HEK_sr	n
2-5-1-0	2931.19	3	978.072	978.071	0.0007	1080.95	0.384135	2	O	y	HEK_sr	n
2-7-0-0	3109.24	3	1037.42	1037.42	0.002933	1260.69	0.44801	2	O	n	HEK_sr	n
2-7-1-0	3255.3	3	1086.11	1086.09	0.0179	6271.32	2.22862	2	O	y	HEK_sr	n
2-8-0-0	3271.29	3	1091.44	1091.43	0.003533	2495.56	0.88684	2	O	n	HEK_sr	n
3-3-1-0	2810.17	3	937.73	937.727	0.0026333	5042.66	1.792	2	H	y	HEK_sr	n
3-3-1-0	2810.17	2	1406.09	1406.08	0.0105	957.877	0.340398	2	H	y	HEK_sr	n
3-4-1-0	2972.22	3	991.747	991.744	0.0032333	10153.8	3.60833	2	H	y	HEK_sr	n
3-4-1-0	2972.22	2	1487.12	1487.11	0.0039	689.691	0.245094	2	H	y	HEK_sr	n
3-4-1-1	3263.31	3	1088.78	1088.78	0.003033	7136.14	2.53595	2	H	y	HEK_sr	n
3-4-1-1	3343.27	3	1115.43	1115.43	0.000367	5725.62	2.0347	2	H	y	HEK_sr	y
3-5-0-0	2988.21	3	997.079	997.072	0.0068667	1684.44	0.598594	2	H	n	HEK_sr	n
3-5-0-1	3279.31	3	1094.11	1094.1	0.010667	11160.7	3.96614	2	H	n	HEK_sr	n
3-5-1-0	3134.27	3	1045.76	1045.76	0.004833	14304.8	5.08346	2	H	y	HEK_sr	n
3-5-1-0	3134.27	2	1568.14	1568.13	0.0103	806.179	0.28649	2	H	y	HEK_sr	n
3-5-1-1	3425.37	3	1142.8	1142.79	0.004633	49323.2	17.5278	2	H	y	HEK_sr	n
3-5-1-1	3505.33	3	1169.45	1169.45	0.004033	4926.78	1.75082	2	H	y	HEK_sr	y
3-5-1-1	3425.37	4	857.349	857.351	0.00155	898.675	0.31936	2	H	y	HEK_sr	n
3-6-0-0	3150.27	3	1051.1	1051.09	0.006467	11472.8	4.07707	2	H	n	HEK_sr	n
3-6-0-1	3441.36	3	1148.13	1148.12	0.005267	16273.9	5.78321	2	H	n	HEK_sr	n
3-6-1-0	3296.32	3	1099.78	1099.78	0.004433	10843.7	3.8535	2	H	y	HEK_sr	n
3-6-1-1	3587.42	3	1196.81	1196.81	0.003233	27813.4	9.88399	2	H	y	HEK_sr	n
3-6-1-1	3667.38	3	1223.47	1223.47	0.003433	4416.74	1.56957	2	H	y	HEK_sr	y
3-6-1-1	3587.42	4	897.863	897.86	0.00265	714.209	0.253807	2	H	y	HEK_sr	n
3-6-2-1	3733.48	3	1245.5	1245.5	0.0012	7048.77	2.5049	2	H	y	HEK_sr	n
4-5-0-1	3482.39	3	1161.8	1161.8	0.0048	15637.8	5.55716	2	C	n	HEK_sr	n
4-5-1-1	3628.45	3	1210.49	1210.49	0.001767	26610	9.45634	2	C	y	HEK_sr	n
4-5-1-2	3919.54	3	1307.52	1307.52	0.003567	4845.82	1.72205	2	C	y	HEK_sr	n
4-6-0-1	3644.44	3	1215.82	1215.82	0.0034	4454.79	1.58309	2	H	n	HEK_sr	n
5-6-0-1	3847.52	3	1283.51	1283.51	0.003533	1975.97	0.702195	2	C	n	HEK_sr	n
5-6-1-1	3993.58	3	1332.2	1332.19	0.0055	6945.62	2.46825	2	C	y	HEK_sr	n
5-6-1-1	3993.58	4	999.402	999.402	0.00035	2586.6	0.919194	2	C	y	HEK_sr	n
5-6-1-2	4284.67	3	1429.23	1429.22	0.0123	2386.41	0.848051	2	C	y	HEK_sr	n
5-6-1-2	4284.67	4	1072.18	1072.2	0.0278	2297.75	0.816547	2	C	y	HEK_sr	n
6-7-0-2	4503.75	4	1126.94	1126.94	0.005775	2134.04	0.758369	2	C	n	HEK_sr	n
6-7-1-1	4358.71	3	1453.91	1453.91	0.000233	1271.62	0.451891	2	C	y	HEK_sr	n
6-7-1-2	4649.81	4	1163.46	1163.46	0.00025	3573.74	1.26999	2	C	y	HEK_sr	n
7-8-1-2	5014.94	4	1254.74	1254.75	0.0067	1004.23	0.356871	2	C	y	HEK_sr	n
label	exact mass	charge	Calc mz1	Obs m/z	Abs. delta	sum	Rel ab	Pep	Type	Fuc	Cell type	Moficiation
2-10-0-0	2571.91	2	1286.96	1286.96	0.006418	117781	0.793674	1	O	n	HEK_fr	n
2-5-0-0	1761.65	2	881.831	881.826	0.004775	787064	5.30369	1	O	n	HEK_fr	n
2-6-0-0	1923.7	2	962.857	962.853	0.003911	463336	3.12222	1	O	n	HEK_fr	n
2-7-0-0	2085.75	2	1043.88	1043.88	0.003866	525500	3.54112	1	O	n	HEK_fr	n
2-8-0-0	2247.8	2	1124.91	1124.9	0.007557	1.31447e+06	8.85766	1	O	n	HEK_fr	n
2-9-0-0	2409.86	2	1205.94	1205.93	0.001622	1.28952e+06	8.6895	1	O	n	HEK_fr	n
3-3-0-0	1640.62	2	821.318	821.315	0.003105	392818	2.64703	1	H	n	HEK_fr	n
3-4-0-0	1802.67	2	902.344	902.344	0.000629	468576	3.15753	1	H	n	HEK_fr	n
3-4-0-1	2093.77	2	1047.89	1047.89	0.000969	271622	1.83034	1	H	n	HEK_fr	n
3-5-0-0	1964.73	2	983.371	983.371	0.000406	522559	3.5213	1	H	n	HEK_fr	n
3-5-0-1	2255.82	2	1128.92	1128.91	0.005174	711958	4.79757	1	H	n	HEK_fr	n
3-6-0-0	2126.78	2	1064.4	1064.4	0.002324	427121	2.87819	1	H	n	HEK_fr	n
3-6-0-1	2417.87	2	1209.94	1209.95	0.002921	948473	6.39135	1	H	n	HEK_fr	n
3-6-0-1	2417.87	3	806.966	806.963	0.0026893	220020	1.48262	1	H	n	HEK_fr	n
4-5-0-1	2458.9	2	1230.46	1230.46	0.000268	273494	1.84296	1	C	n	HEK_fr	n
4-5-0-1	2458.9	3	820.641	820.64	0.0016427	154429	1.04063	1	C	n	HEK_fr	n
4-5-0-2	2750	2	1376.01	1376	0.003156	41736.4	0.281244	1	C	n	HEK_fr	n
4-5-0-2	2750	3	917.673	917.669	0.0037497	52862.1	0.356215	1	C	n	HEK_fr	n
4-6-0-1	2620.95	2	1311.48	1311.48	0.005325	93793.6	0.632035	1	H	n	HEK_fr	n
4-6-0-1	2620.95	3	874.659	874.66	0.0005903	87557.8	0.590014	1	H	n	HEK_fr	n
5-6-0-1	2824.03	3	942.352	942.354	0.001481	85949.5	0.579177	1	C	n	HEK_fr	n
6-7-0-1	3189.16	2	1595.59	1595.59	0.004754	18633.9	0.125566	1	C	n	HEK_fr	n
6-7-0-1	3189.16	3	1064.06	1064.06	0.001011	269242	1.81431	1	C	n	HEK_fr	n
6-7-0-2	3480.26	2	1741.14	1741.13	0.0064	10688	0.0720215	1	C	n	HEK_fr	n
6-7-0-2	3480.26	3	1161.09	1161.09	0.004833	298936	2.0144	1	C	n	HEK_fr	n
6-7-0-2	3480.26	4	871.073	871.069	0.003643	36936.6	0.248899	1	C	n	HEK_fr	n
7-8-0-1	3554.3	3	1185.77	1185.77	0.003144	38348.8	0.258416	1	C	n	HEK_fr	n
7-8-0-2	3845.39	3	1282.81	1282.81	0.000281	39946.5	0.269182	1	C	n	HEK_fr	n
3-3-1-0	1786.68	2	894.347	894.342	0.004773	363416	2.4489	1	H	y	HEK_fr	n
3-4-1-0	1948.73	2	975.373	975.368	0.005468	592369	3.99172	1	H	y	HEK_fr	n
3-4-1-1	2239.83	2	1120.92	1120.92	0.001346	222252	1.49766	1	H	y	HEK_fr	n
3-4-1-1	2239.83	3	747.617	747.612	0.004291	30015.6	0.202262	1	H	y	HEK_fr	n
3-5-1-0	2110.78	2	1056.4	1056.4	0.001562	709046	4.77795	1	H	y	HEK_fr	n
3-5-1-1	2401.88	2	1201.95	1201.94	0.005187	691053	4.65671	1	H	y	HEK_fr	n
3-5-1-1	2401.88	3	801.634	801.634	0.000177	230128	1.55073	1	H	y	HEK_fr	n
3-6-1-0	2272.84	2	1137.43	1137.43	0.000447	407919	2.74879	1	H	y	HEK_fr	n
3-6-1-0	2272.84	3	758.62	758.622	0.001518	56455.1	0.380427	1	H	y	HEK_fr	n
3-6-1-1	2563.93	2	1282.97	1282.97	0.00463	304003	2.04854	1	H	y	HEK_fr	n
3-6-1-1	2563.93	3	855.652	855.649	0.002404	154192	1.03903	1	H	y	HEK_fr	n
4-5-1-1	2604.96	2	1303.49	1303.48	0.0027	82060.5	0.55297	1	C	y	HEK_fr	n
4-5-1-1	2604.96	3	869.327	869.328	0.0007247	91692.1	0.617873	1	C	y	HEK_fr	n
4-5-1-2	2896.05	2	1449.03	1449.04	0.003036	5187.45	0.034956	1	C	y	HEK_fr	n
4-5-1-2	2896.05	3	966.359	966.364	0.0044637	49533	0.333781	1	C	y	HEK_fr	n
4-6-1-1	2767.01	2	1384.51	1384.52	0.002637	26603	0.179266	1	H	y	HEK_fr	n
4-6-1-1	2767.01	3	923.345	923.359	0.0143767	67014.2	0.45158	1	H	y	HEK_fr	n
5-6-1-1	2970.09	3	991.038	991.037	0.0014397	65028.9	0.438201	1	C	y	HEK_fr	n
5-6-1-2	3261.19	3	1088.07	1088.06	0.007678	18524.4	0.124828	1	C	y	HEK_fr	n
5-6-2-1	3116.15	3	1039.72	1039.72	0.007161	45045.3	0.303541	1	C	y	HEK_fr	n
6-7-1-1	3335.22	3	1112.75	1112.75	0.002954	197566	1.33131	1	C	y	HEK_fr	n
6-7-2-2	3772.38	3	1258.47	1258.46	0.001716	42827.2	0.288594	1	C	y	HEK_fr	n
6-8-1-1	3497.28	3	1166.77	1166.77	0.002426	80833.8	0.544704	1	H	y	HEK_fr	n
2-4-1-0	1745.65	2	873.834	873.832	0.001652	157089	1.05856	1	O	y	HEK_fr	n
2-8-1-0	2393.86	2	1197.94	1197.94	0.000495	81673.5	0.550362	1	O	y	HEK_fr	n
2-8-1-0	2393.86	3	798.962	798.95	0.0124737	85544.7	0.576449	1	O	y	HEK_fr	n
5-4-1-2	2937.08	3	980.035	980.023	0.0120257	19505	0.131436	1	C	y	HEK_fr	n
2-10-0-0	3595.4	3	1199.47	1199.49	0.012327	410775	1.06956	2	O	n	HEK_fr	n
2-5-0-0	2785.13	3	929.386	929.385	0.0006143	180614	0.470276	2	O	n	HEK_fr	n
2-6-0-0	2947.19	3	983.403	983.401	0.0022433	144864	0.377192	2	O	n	HEK_fr	n
2-7-0-0	3109.24	3	1037.42	1037.42	0.005324	297543	0.774733	2	O	n	HEK_fr	n
2-8-0-0	3271.29	3	1091.44	1091.43	0.005294	1.32301e+06	3.4448	2	O	n	HEK_fr	n
2-9-0-0	3433.34	3	1145.46	1145.45	0.007438	1.33556e+06	3.47748	2	O	n	HEK_fr	n
3-3-0-0	2664.11	3	889.044	889.038	0.0057277	73663.3	0.191802	2	H	n	HEK_fr	n
3-4-0-0	2826.16	3	943.061	943.054	0.0067937	164063	0.427181	2	H	n	HEK_fr	n
3-4-0-1	3117.26	3	1040.09	1040.09	0.00158	355165	0.924767	2	H	n	HEK_fr	n
3-5-0-0	2988.21	3	997.079	997.066	0.0131347	457057	1.19007	2	H	n	HEK_fr	n
3-5-0-1	3279.31	3	1094.11	1094.11	0.004328	1.42272e+06	3.70443	2	H	n	HEK_fr	n
3-6-0-0	3150.27	3	1051.1	1051.09	0.011403	571082	1.48696	2	H	n	HEK_fr	n
3-6-0-1	3441.36	3	1148.13	1148.13	0.000744	2.2279e+06	5.80092	2	H	n	HEK_fr	n
3-7-0-1	3603.41	3	1202.15	1202.15	0.00489	496403	1.29252	2	H	n	HEK_fr	n
4-5-0-1	3482.39	3	1161.8	1161.8	0.000443	2.28763e+06	5.95645	2	C	n	HEK_fr	n
4-5-0-2	3773.48	3	1258.84	1258.83	0.009564	198865	0.517797	2	C	n	HEK_fr	n
4-6-0-1	3644.44	3	1215.82	1215.82	0.0019	1.28933e+06	3.35712	2	H	n	HEK_fr	n
6-7-0-2	4503.75	3	1502.26	1502.25	0.002167	299809	0.780632	2	C	n	HEK_fr	n
6-7-0-2	4503.75	4	1126.94	1126.95	0.001776	796763	2.07458	2	C	n	HEK_fr	n
3-3-1-0	2810.17	3	937.73	937.726	0.0031743	920210	2.39601	2	H	y	HEK_fr	n
3-4-1-0	2972.22	3	991.747	991.748	0.0008677	1.76096e+06	4.58513	2	H	y	HEK_fr	n
3-4-1-1	3263.31	3	1088.78	1088.78	0.00059	1.40256e+06	3.65195	2	H	y	HEK_fr	n
3-5-1-0	3134.27	3	1045.76	1045.76	0.001749	2.50845e+06	6.53142	2	H	y	HEK_fr	n
3-5-1-1	3425.37	3	1142.8	1142.8	0.000554	5.86159e+06	15.2622	2	H	y	HEK_fr	n
3-5-1-1	3425.37	4	857.349	857.35	0.000816	117712	0.306495	2	H	y	HEK_fr	n
3-6-1-0	3296.32	3	1099.78	1099.78	0.0063	1.50017e+06	3.90609	2	H	y	HEK_fr	n
3-6-1-1	3587.42	3	1196.81	1196.81	0.00366	3.05477e+06	7.95389	2	H	y	HEK_fr	n
4-5-1-1	3628.45	3	1210.49	1210.49	0.001804	1.77394e+06	4.61892	2	C	y	HEK_fr	n
4-5-1-2	3919.54	3	1307.52	1307.51	0.00855	321478	0.837052	2	C	y	HEK_fr	n
4-5-1-2	3919.54	4	980.893	980.897	0.003979	49750.9	0.12954	2	C	y	HEK_fr	n
4-6-1-1	3790.5	3	1264.51	1264.5	0.005573	1.4428e+06	3.75672	2	H	y	HEK_fr	n
4-7-1-1	3952.55	3	1318.52	1318.53	0.001427	1.71141e+06	4.45611	2	H	y	HEK_fr	n
4-7-1-1	3952.55	4	989.146	989.138	0.007275	370929	0.965811	2	H	y	HEK_fr	n
5-6-1-1	3993.58	3	1332.2	1332.2	0.001043	359022	0.934809	2	C	y	HEK_fr	n
6-7-1-1	4358.71	4	1090.69	1090.68	0.004342	443536	1.15486	2	C	y	HEK_fr	n
6-7-1-2	4649.81	3	1550.94	1550.94	0.002841	101298	0.263757	2	C	y	HEK_fr	n
2-4-1-0	2769.14	3	924.054	924.052	0.001664	212936	0.554435	2	O	y	HEK_fr	n
2-5-1-0	2931.19	3	978.072	978.069	0.002785	133215	0.34686	2	O	y	HEK_fr	n
2-8-1-0	3417.35	2	1709.68	1709.67	0.011511	26383.1	0.0686952	2	O	y	HEK_fr	n

## Sheet: N74
label	exact mass	charge	Calc mz1	Obs m/z	Abs. delta	sum	Rel Ab	Pep	Type	Cell type		Top 15 glycoforms for N74 (peptide 1)
5-6-3-3	5159.08	4	1290.78	1290.79	0.0075	41951	29.3465	1	C	YTS		HEK_fr (top 85.8%)		HEK_sr (top 89.9%)		NK92 (top 100%)		YTS (top 100%)
4-5-3-0	3920.66	3	1307.89	1307.89	0.00356667	38633.7	27.0259	1	C	YTS		Glycoform	Rel. Ab.	Glycoform	Rel. Ab.	Glycoform	Rel. Ab.	Glycoform	Rel. Ab.
3-4-2-0	3409.47	3	1137.5	1137.5	0.001867	26565	18.5833	1	H	YTS		6-3-1-0	16.5813	6-7-1-4	24.8695	2-8-0-0	27.1105	5-6-3-3	36.2712
5-6-2-3	5013.02	4	1254.26	1254.516*	n.a.	11316.1	7.91607	1	C	YTS		2-2-1-0	12.1706	6-7-1-3	18.797	2-6-0-0	24.2367	4-5-3-0	27.0259
5-6-3-3	5159.08	3	1720.7	1720.7	0.0013	9898.96	6.92474	1	C	YTS		2-8-0-0	9.48157	6-7-1-2	18.7159	2-9-0-0	22.0845	3-4-2-0	18.5833
2-8-0-0	3562.49	3	1188.5	1188.5	0.0008	8053.49	5.63375	1	O	YTS		2-9-0-0	7.45119	6-7-1-1	7.42648	2-3-1-0	10.8171	5-6-2-3	7.91607
4-5-1-2	4210.73	4	1053.69	1053.7	0.00635	6532.39	4.56968	1	C	YTS		3-4-1-1	6.19465	4-5-1-2	2.81665	2-7-0-0	9.47579	2-8-0-0	5.63375
												5-3-1-0	4.54489	5-6-1-2	2.36754	2-10-0-0	6.27538	4-5-1-2	4.56968
label	exact mass	charge	Calc mz1	Obs m/z	Abs. delta	sum	Rel ab	pep	Type	Cell type		2-3-1-0	4.09677	6-7-2-3	2.26413
2-8-0-0	3562.49	3	1188.5	1188.5	0.0002	52144.4	27.1105	1	O	NK92		2-7-0-0	3.75519	4-5-1-1	2.1347
2-6-0-0	3238.38	3	1080.47	1080.47	0.002	46616.8	24.2367	1	O	NK92		6-7-1-2	3.63837	6-3-1-0	1.79807
2-9-0-0	3724.54	3	1242.52	1242.52	0.0002	42477.3	22.0845	1	O	NK92		6-7-1-3	3.47489	5-3-1-0	1.60771
2-3-1-0	2898.28	3	967.101	967.098	0.0031667	20805.6	10.8171	1	H	NK92		7-8-3-3	3.28102	4-4-1-1	1.54138
2-7-0-0	3400.43	3	1134.49	1134.48	0.0026	18225.7	9.47579	1	O	NK92		6-7-3-3	3.07645	6-5-1-1	1.49957
2-10-0-0	3886.59	3	1296.54	1296.54	0.0004	12070.1	6.27538	1	O	NK92		7-8-3-2	3.01754	4-3-1-0	1.44038
												8-9-3-3	2.78143	5-6-1-3	1.39346
label	exact mass	charge	Calc mz1	Obs m/z	Abs. delta	sum	rel ab	pep	Type	Cell type		6-5-1-1	2.20431	5-6-1-1	1.20889
2-5-0-0	3076.33	3	1026.45	1026.45	0.0014	974.575	0.510348	1	O	HEK_sr
3-3-0-0	2955.3	3	986.108	986.11	0.0016667	526.05	0.275473	1	H	HEK_sr		Rel. Ab. of types of glycan calculated by using summed intensities of all glycopeptides
3-3-1-0	3101.36	3	1034.79	1034.79	0.0033	759.991	0.397979	1	H	HEK_sr		N74		HEK_fr	HEK_sr	NK92	YTS
4-3-1-0	3304.44	3	1102.49	1102.49	0.001433	2750.58	1.44038	1	C	HEK_sr			C	50.6611	98.8162	0	75.7829
4-4-1-0	3466.49	3	1156.51	1156.49	0.012033	1053.96	0.551918	1	C	HEK_sr			H	22.2548	0.673451	10.8171	18.5833
4-4-1-1	3757.59	3	1253.54	1253.54	0.000833	2943.46	1.54138	1	C	HEK_sr			O	27.0842	0.510348	89.1829	5.63375
4-5-1-0	3628.54	3	1210.52	1210.52	0.001633	1148.29	0.601314	1	C	HEK_sr
4-5-1-1	3919.64	3	1307.55	1307.55	0.002433	3571.41	1.87021	1	C	HEK_sr
4-5-1-1	3919.64	4	980.918	980.917	0.0008	505.081	0.264492	1	C	HEK_sr
4-5-1-2	4210.73	3	1404.59	1404.6	0.014767	4229.78	2.21498	1	C	HEK_sr
4-5-1-2	4210.73	4	1053.69	1053.69	0.00035	1148.96	0.601667	1	C	HEK_sr
5-3-1-0	3507.52	3	1170.18	1170.18	0.001567	3070.13	1.60771	1	C	HEK_sr
5-4-1-0	3669.57	3	1224.2	1224.19	0.004167	2185.48	1.14445	1	C	HEK_sr
5-4-1-1	3960.67	3	1321.23	1321.23	3.3e-05	1919.73	1.00529	1	C	HEK_sr
5-5-1-0	3831.62	3	1278.22	1278.2	0.010767	1126.7	0.590009	1	C	HEK_sr
5-5-1-1	4122.72	3	1375.25	1375.24	0.002567	1460.98	0.765061	1	C	HEK_sr
5-5-1-2	4413.81	4	1104.46	1104.44	0.0235	947.218	0.496023	1	C	HEK_sr
5-5-1-2	4413.81	3	1472.28	1472.28	0.001633	689.128	0.360871	1	C	HEK_sr
5-6-1-0	3993.68	3	1332.23	1332.22	0.017367	986.565	0.516628	1	C	HEK_sr
5-6-1-1	4284.77	3	1429.27	1429.26	0.006167	1294.13	0.677688	1	C	HEK_sr
5-6-1-1	4284.77	4	1072.2	1072.2	0.00185	1014.4	0.531205	1	C	HEK_sr
5-6-1-2	4575.87	3	1526.3	1526.3	0.001033	2357.11	1.23433	1	C	HEK_sr
5-6-1-2	4575.87	4	1144.97	1144.97	0.0067	2164.01	1.13321	1	C	HEK_sr
5-6-1-3	4866.96	4	1217.75	1217.75	0.00255	2018.52	1.05702	1	C	HEK_sr
5-6-1-3	4866.96	3	1623.33	1623.33	0.002767	642.461	0.336433	1	C	HEK_sr
6-3-1-0	3710.6	3	1237.87	1237.87	0.0027	3433.65	1.79807	1	C	HEK_sr
6-5-1-1	4325.8	3	1442.94	1442.94	0.0003	1484.65	0.777454	1	C	HEK_sr
6-5-1-1	4325.8	4	1082.46	1082.44	0.0145	1378.98	0.722118	1	C	HEK_sr
6-7-1-1	4649.9	4	1163.48	1163.48	0.0049	9483.66	4.96624	1	C	HEK_sr
6-7-1-1	4649.9	3	1550.98	1550.97	0.0039	4698.13	2.46024	1	C	HEK_sr
6-7-1-2	4941	4	1236.26	1236.26	0.00175	30342.1	15.889	1	C	HEK_sr
6-7-1-2	4941	3	1648.01	1648.01	0.0003	5398.32	2.8269	1	C	HEK_sr
6-7-1-3	5232.09	4	1309.03	1309.03	0.0026	32375.6	16.9539	1	C	HEK_sr
6-7-1-3	5232.09	3	1745.04	1745.04	0.0005	3519.59	1.84308	1	C	HEK_sr
6-7-1-4	5523.19	4	1381.81	1381.81	0.00045	45221.2	23.6806	1	C	HEK_sr
6-7-1-4	5523.19	3	1842.07	1842.08	0.0057	1293.32	0.677265	1	C	HEK_sr
6-7-1-4	5523.19	5	1105.65	1105.63	0.01694	977.02	0.511629	1	C	HEK_sr
6-7-2-0	4504.87	3	1502.63	1502.61	0.021067	877.835	0.459689	1	C	HEK_sr
6-7-2-0	4504.87	4	1127.22	1127.21	0.012525	817.287	0.427983	1	C	HEK_sr
6-7-2-3	5378.15	4	1345.55	1345.54	0.011075	4323.65	2.26413	1	C	HEK_sr
7-8-1-2	5306.13	4	1327.54	1327.54	0.0008	1351.14	0.707542	1	C	HEK_sr
7-8-1-3	5597.23	4	1400.31	1400.32	0.00035	1704.69	0.892684	1	C	HEK_sr
7-8-3-3	5889.34	4	1473.34	1473.34	0.0036	793.159	0.415348	1	C	HEK_sr
label	exact mass	charge	Calc mz1	Obs m/z	Abs. delta	sum	Rel ab	pep	Type	Cell type
2-10-0-0	3886.59	3	1296.54	1296.53	0.008038	52087.1	2.09899	1	O	HEK_fr
2-2-1-0	2736.23	3	913.084	913.072	0.0114807	281071	11.3265	1	H	HEK_fr
2-2-1-0	2736.23	2	1369.12	1369.12	0.001008	20947.4	0.844131	1	H	HEK_fr
2-3-1-0	2898.28	3	967.101	967.099	0.0021877	101663	4.09677	1	H	HEK_fr
2-5-0-0	3076.33	3	1026.45	1026.45	0.001428	34688.6	1.39787	1	O	HEK_fr
2-6-0-0	3238.38	3	1080.47	1080.47	0.000975	36401.1	1.46688	1	O	HEK_fr
2-7-0-0	3400.43	3	1134.49	1134.48	0.007243	93186.3	3.75519	1	O	HEK_fr
2-8-0-0	3562.49	3	1188.5	1188.5	0.003093	235288	9.48157	1	O	HEK_fr
2-9-0-0	3724.54	3	1242.52	1242.53	0.007189	184904	7.45119	1	O	HEK_fr
3-4-1-1	3554.51	3	1185.84	1185.84	0.001821	153722	6.19465	1	H	HEK_fr
3-6-0-1	3732.56	3	1245.19	1245.2	0.009077	37286.9	1.50257	1	H	HEK_fr
4-3-1-0	3304.44	3	1102.49	1102.48	0.005745	39841.2	1.60551	1	C	HEK_fr
4-4-1-1	3757.59	3	1253.54	1253.53	0.008171	32089.7	1.29314	1	C	HEK_fr
4-5-1-2	4210.73	3	1404.59	1404.58	0.005218	21455.7	0.864617	1	C	HEK_fr
5-3-1-0	3507.52	3	1170.18	1170.18	0.002066	112783	4.54489	1	C	HEK_fr
5-6-3-1	4576.89	4	1145.23	1145.22	0.008737	11267.9	0.454071	1	C	HEK_fr
6-3-1-0	3710.6	3	1237.87	1237.88	0.003182	374653	15.0976	1	C	HEK_fr
6-3-1-0	3710.6	4	928.657	928.66	0.002602	36818.1	1.48368	1	C	HEK_fr
6-5-1-1	4325.8	4	1082.46	1082.45	0.00629	54700.8	2.20431	1	C	HEK_fr
6-7-1-2	4941	4	1236.26	1236.27	0.009268	90287.4	3.63837	1	C	HEK_fr
6-7-1-3	5232.09	4	1309.03	1309.03	0.000745	86230.6	3.47489	1	C	HEK_fr
6-7-3-3	5524.21	4	1382.06	1382.06	0.002808	76343.2	3.07645	1	C	HEK_fr
7-8-2-3	5743.28	4	1436.83	1436.84	0.009282	34219.3	1.37896	1	C	HEK_fr
7-8-3-2	5598.25	4	1400.57	1400.56	0.0042	74881.1	3.01754	1	C	HEK_fr
7-8-3-3	5889.34	4	1473.34	1473.35	0.010015	81419.6	3.28102	1	C	HEK_fr
8-9-1-3	5962.36	4	1491.6	1491.6	0.004728	54274.9	2.18715	1	C	HEK_fr
8-9-3-3	6254.48	4	1564.63	1564.63	0.000423	69022	2.78143	1	C	HEK_fr
2-10-0-0	3118.23	3	1040.42	1040.42	0.002649	67282.2	10.3973	2	O	HEK_fr
2-11-0-0	3280.28	3	1094.43	1094.43	0.008658	34661.2	5.35629	2	O	HEK_fr
2-2-1-0	1967.86	2	984.939	984.933	0.005713	57918.8	8.95035	2	H	HEK_fr
2-8-0-0	2794.12	3	932.381	932.377	0.004051	36749.1	5.67894	2	O	HEK_fr
2-8-0-0	2794.12	2	1398.07	1398.07	0.002183	28836.6	4.4562	2	O	HEK_fr
2-9-0-0	2956.17	3	986.399	986.401	0.001873	43283.5	6.68873	2	O	HEK_fr
3-4-1-1	2786.14	3	929.722	929.723	0.000707	43663.4	6.74743	2	H	HEK_fr
4-5-0-2	3296.31	4	825.086	825.087	0.000788	17145.4	2.64952	2	C	HEK_fr
5-3-1-0	2739.15	3	914.059	914.056	0.0028657	48841.9	7.54768	2	C	HEK_fr
5-4-0-0	2755.15	3	919.39	919.395	0.004312	77293.4	11.9444	2	C	HEK_fr
5-6-1-1	3516.41	3	1173.14	1173.14	0.003387	30457.7	4.70672	2	C	HEK_fr
6-3-1-0	2942.23	3	981.752	981.752	0.000274	134131	20.7276	2	C	HEK_fr
6-5-1-1	3557.43	3	1186.82	1186.82	0.000743	26847.7	4.14885	2	C	HEK_fr

## Sheet: N162
label	exact mass	charge	Calc mz1	Obs m/z	Abs. delta	sum	Rel AB	Pep	Type	Cell type		Top 20 glycoforms for N162 (peptide 4)
2-3-1-0	2430.06	3	811.027	811.024	0.0031667	70238.6	36.5323	4	H	YTS		HEK_fr (top 78.1%)		HEK_sr (top 81.4%)		NK92 (top 100%)		YTS (top 100%)
2-6-0-0	2770.16	3	924.394	924.386	0.008	6141.06	3.19407	4	O	YTS		Glycoform	Rel. Ab.	Glycoform	Rel. Ab.	Glycoform	Rel. Ab.	Glycoform	Rel. Ab.
3-3-0-0	2487.08	3	830.034	830.032	0.0023333	23366.5	12.1533	4	H	YTS		2-3-1-0	11.9524	5-3-1-0	11.4202	4-5-1-1	24.3354	2-3-1-0	36.5323
3-3-1-0	2633.14	3	878.72	878.718	0.0023	5593.96	2.90951	4	H	YTS		2-2-1-0	7.13923	5-4-1-0	11.0312	2-3-1-0	20.7952	3-4-2-0	18.7082
3-4-2-0	2941.25	3	981.423	981.423	0.00035	35969.2	18.7082	4	H	YTS		4-3-1-0	6.83918	5-4-2-0	6.66238	5-5-1-0	9.07328	3-3-0-0	12.1533
3-6-0-0	2973.24	3	992.087	992.083	0.0041333	3785.09	1.96869	4	H	YTS		5-3-1-0	6.28188	4-3-1-0	5.09011	4-5-1-0	7.98809	4-5-1-2	7.66368
4-5-1-1	3451.42	3	1151.48	1151.48	0.002433	14395.2	7.4872	4	C	YTS		2-5-0-0	4.25125	4-4-0-1	5.06759	3-4-1-0	7.12193	4-5-1-1	7.4872
4-5-1-2	3742.51	3	1248.51	1248.51	0.001233	10643.4	5.53579	4	C	YTS		5-4-1-0	4.14689	4-4-2-0	5.04191	4-6-1-1	6.1599	4-6-1-1	5.32852
4-5-1-2	3742.51	4	936.636	936.639	0.00285	4091.18	2.12789	4	C	YTS		4-4-2-0	3.78908	4-4-1-0	4.16293	3-3-1-0	4.68695	5-5-0-2	4.05455
4-6-1-1	3613.47	3	1205.5	1205.49	0.007033	10244.9	5.32852	4	H	YTS		3-3-1-0	3.41001	6-3-2-0	3.95078	2-9-0-0	4.62055	2-6-0-0	3.19407
5-5-0-2	3799.53	3	1267.52	1267.52	0.0024	7795.46	4.05455	4	C	YTS		2-8-0-0	3.15136	4-5-1-0	3.80754	2-8-0-0	3.8617	3-3-1-0	2.90951
												4-5-1-1	3.12578	5-4-1-1	3.15985	5-6-1-0	3.74038	3-6-0-0	1.96869
label	exact mass	charge	Calc mz1	Obs m/z	Abs. delta	sum	REL AB	PEP	Type	Cell type		5-4-2-0	3.06474	2-5-0-0	2.96916	5-4-1-0	2.64327
4-5-1-1	3451.42	3	1151.48	1151.48	0.000433	40505	22.0751	4	C	NK92		3-4-1-1	2.95446	6-3-1-0	2.70348	5-4-0-0	1.49472
2-3-1-0	2430.06	3	811.027	811.027	0.0001667	38156.6	20.7952	4	H	NK92		5-5-1-0	2.79117	3-3-1-0	2.39022	6-7-1-0	1.33625
5-5-1-0	3363.4	3	1122.14	1122.14	0.000233	16648.3	9.07328	4	C	NK92		4-4-1-0	2.71646	2-8-0-0	2.30079	3-5-1-1	1.09905
4-5-1-0	3160.32	3	1054.45	1054.45	0.000633	14657.1	7.98809	4	C	NK92		5-4-1-1	2.30352	4-3-2-0	2.21514	3-4-0-0	1.04336
3-4-1-0	2795.19	3	932.738	932.737	0.0009	13067.9	7.12193	4	H	NK92		4-4-1-1	2.24704	5-5-1-0	2.10082
4-6-1-1	3613.47	3	1205.5	1205.49	0.009033	11302.7	6.1599	4	H	NK92		5-5-0-1	2.16924	4-5-0-1	2.07646
3-3-1-0	2633.14	3	878.72	878.72	0.0003	8599.96	4.68695	4	H	NK92		4-5-1-0	2.15175	4-5-2-0	2.01848
2-9-0-0	3256.32	3	1086.45	1086.45	0.0008	8478.13	4.62055	4	O	NK92		5-5-1-1	1.90148	5-3-2-0	1.65079
2-8-0-0	3094.26	3	1032.43	1032.42	0.0102	7085.73	3.8617	4	O	NK92		4-3-2-0	1.71385	2-9-0-0	1.55038
5-6-1-0	3525.45	3	1176.16	1176.16	0.000633	6863.13	3.74038	4	C	NK92
5-4-1-0	3201.35	3	1068.12	1068.12	0.000167	4850.08	2.64327	4	C	NK92		Rel. Ab. of types of glycan calculated by using summed intensities of all glycopeptides
4-5-1-1	3451.42	4	863.862	863.862	0.0003	4147.39	2.26031	4	C	NK92		N162		HEK_fr	HEK_sr	NK92	YTS
5-4-0-0	3055.29	3	1019.44	1019.43	0.0112	2742.62	1.49472	4	C	NK92			C	53.7704	83.4285	50.6114	19.2054
6-7-1-0	3890.59	3	1297.87	1297.87	0.0041	2451.86	1.33625	4	C	NK92			H	32.4097	7.04322	40.9064	77.6005
3-5-1-1	3248.34	3	1083.79	1083.79	0.0003	2016.63	1.09905	4	H	NK92			O	13.8199	9.52831	8.48225	3.19407
3-4-0-0	2649.13	3	884.052	884.048	0.0039333	1914.43	1.04336	4	H	NK92
label	exact mass	charge	Calc mz1	Obs m/z	Abs. delta	sum	Rel ab	pep	Type	Cell type
2-10-0-0	3418.37	3	1140.46	1140.46	0.0034	3701.91	0.600355	4	O	HEK_sr
2-3-1-0	2430.06	3	811.027	811.021	0.0061667	797.041	0.12926	4	H	HEK_sr
2-4-1-0	2592.11	3	865.045	865.039	0.0057667	634.462	0.102894	4	O	HEK_sr
2-5-0-0	2608.11	3	870.376	870.369	0.0074	18308.5	2.96916	4	O	HEK_sr
2-6-0-0	2770.16	3	924.394	924.387	0.007	4139.67	0.671349	4	O	HEK_sr
2-7-0-0	2932.21	3	978.412	978.405	0.0066	8221.92	1.33338	4	O	HEK_sr
2-8-0-0	3094.26	3	1032.43	1032.42	0.0052	14187.1	2.30079	4	O	HEK_sr
2-9-0-0	3256.32	3	1086.45	1086.44	0.0048	9559.94	1.55038	4	O	HEK_sr
3-3-0-0	2487.08	3	830.034	830.026	0.0083333	1679.21	0.272325	4	H	HEK_sr
3-3-1-0	2633.14	3	878.72	878.713	0.0073	14738.6	2.39022	4	H	HEK_sr
3-4-0-0	2649.13	3	884.052	884.044	0.0079333	1218.18	0.197557	4	H	HEK_sr
3-4-1-0	2795.19	3	932.738	932.73	0.0079	8570.64	1.38994	4	H	HEK_sr
3-4-1-1	3086.29	3	1029.77	1029.76	0.0097	1609.01	0.260941	4	H	HEK_sr
3-5-0-0	2811.18	3	938.07	938.062	0.0075333	1283.69	0.208182	4	H	HEK_sr
3-5-1-0	2957.24	3	986.755	986.747	0.0085	4830.26	0.783345	4	H	HEK_sr
3-5-1-1	3248.34	3	1083.79	1083.78	0.0113	1859.54	0.30157	4	H	HEK_sr
3-6-0-1	3264.33	3	1089.12	1089.12	0.002067	1801.04	0.292082	4	H	HEK_sr
3-6-1-0	3119.3	3	1040.77	1040.76	0.0121	2843.35	0.461118	4	H	HEK_sr
3-6-1-1	3410.39	3	1137.8	1137.81	0.0021	2199.35	0.356678	4	H	HEK_sr
4-3-1-0	2836.22	3	946.413	946.406	0.0074333	31386.6	5.09011	4	C	HEK_sr
4-3-1-1	3127.31	3	1043.45	1043.43	0.017233	1304.17	0.211502	4	C	HEK_sr
4-3-2-0	2982.27	3	995.099	995.091	0.0084	13659	2.21514	4	C	HEK_sr
4-4-0-1	3143.31	3	1048.78	1048.77	0.007867	31247.8	5.06759	4	C	HEK_sr
4-4-1-0	2998.27	3	1000.43	1000.42	0.007033	25669.5	4.16293	4	C	HEK_sr
4-4-1-1	3289.36	3	1097.46	1097.45	0.007833	4587.36	0.743952	4	C	HEK_sr
4-4-2-0	3144.33	3	1049.12	1049.11	0.009	31089.4	5.04191	4	C	HEK_sr
4-5-0-0	3014.26	3	1005.76	1005.75	0.010667	4208.24	0.682469	4	C	HEK_sr
4-5-0-1	3305.36	3	1102.79	1102.78	0.010467	12803.9	2.07646	4	C	HEK_sr
4-5-1-0	3160.32	3	1054.45	1054.44	0.008633	23478.1	3.80754	4	C	HEK_sr
4-5-1-1	3451.42	3	1151.48	1151.47	0.005433	7733.07	1.25411	4	C	HEK_sr
4-5-1-1	3451.42	4	863.862	863.857	0.0053	669.307	0.108545	4	C	HEK_sr
4-5-2-0	3306.38	3	1103.13	1103.13	0.0086	12446.3	2.01848	4	C	HEK_sr
4-5-2-1	3597.48	3	1200.17	1200.16	0.0034	1240.82	0.201229	4	C	HEK_sr
4-6-1-0	3322.38	3	1108.47	1108.45	0.015233	6747.16	1.09422	4	C	HEK_sr
4-6-2-0	3468.43	3	1157.15	1157.14	0.0162	6820.68	1.10614	4	C	HEK_sr
5-3-1-0	3039.3	3	1014.11	1014.1	0.004567	70419.2	11.4202	4	C	HEK_sr
5-3-1-1	3330.39	3	1111.14	1111.13	0.010367	1685.44	0.273335	4	C	HEK_sr
5-3-2-0	3185.35	3	1062.79	1062.78	0.008533	10179.1	1.65079	4	C	HEK_sr
5-4-0-0	3055.29	3	1019.44	1019.43	0.0102	3950.31	0.64064	4	C	HEK_sr
5-4-1-0	3201.35	3	1068.12	1068.12	0.007167	66304.2	10.7528	4	C	HEK_sr
5-4-1-0	3201.35	4	801.345	801.337	0.0081	1716.61	0.278391	4	C	HEK_sr
5-4-1-1	3492.44	3	1165.16	1165.15	0.005967	18443.9	2.99112	4	C	HEK_sr
5-4-1-1	3492.44	4	874.119	874.111	0.00795	1040.41	0.168728	4	C	HEK_sr
5-4-2-0	3346.39	3	1116.47	1116.46	0.01	41081.6	6.66238	4	C	HEK_sr
5-5-0-0	3217.34	3	1073.46	1073.45	0.0088	6160.62	0.999094	4	C	HEK_sr
5-5-1-0	3363.4	3	1122.14	1122.13	0.006767	12273.9	1.99052	4	C	HEK_sr
5-5-1-0	3363.4	4	841.858	841.85	0.0083	680.144	0.110302	4	C	HEK_sr
5-5-1-1	3654.5	3	1219.17	1219.17	0.006567	2727.04	0.442255	4	C	HEK_sr
5-6-1-0	3525.45	3	1176.16	1176.15	0.010367	3461.55	0.561375	4	C	HEK_sr
5-6-1-1	3816.55	3	1273.19	1273.19	0.003167	2547.21	0.413092	4	C	HEK_sr
5-6-1-1	3816.55	4	955.145	955.144	0.00135	695.913	0.112859	4	C	HEK_sr
6-3-1-0	3242.38	3	1081.8	1081.79	0.0077	16670.2	2.70348	4	C	HEK_sr
6-3-1-1	3533.47	3	1178.83	1178.82	0.0105	8011.18	1.29921	4	C	HEK_sr
6-3-2-0	3388.43	3	1130.49	1130.48	0.009667	24361.3	3.95078	4	C	HEK_sr
6-3-2-1	3679.53	3	1227.52	1227.51	0.011467	1338.87	0.21713	4	C	HEK_sr
6-5-1-1	3857.58	3	1286.87	1286.86	0.0077	949.082	0.153917	4	C	HEK_sr
6-7-1-1	4181.68	3	1394.9	1394.9	0.0059	1381.04	0.223969	4	C	HEK_sr
6-7-1-1	4181.68	4	1046.43	1046.43	0.0024	1672.21	0.271189	4	C	HEK_sr
6-7-1-2	4472.78	4	1119.2	1119.2	0.00225	1594.38	0.258568	4	C	HEK_sr
label	exact mass	charge	Calc mz1	Obs m/z	Abs. delta	sum	rel ab	Pep	Type	Cell type
2-2-1-0	1781.77	2	891.892	891.893	0.001041	214950	9.7527	2	H	HEK_fr
2-3-1-0	1943.82	2	972.918	972.917	0.001487	391390	17.7581	2	H	HEK_fr
2-4-0-0	1959.82	2	980.916	980.912	0.003966	23756.2	1.07786	2	O	HEK_fr
2-4-1-0	2105.87	2	1053.94	1053.94	0.000768	45494	2.06415	2	O	HEK_fr
2-5-0-0	2121.87	2	1061.94	1061.94	0.000181	119283	5.41212	2	O	HEK_fr
2-5-1-0	2267.93	2	1134.97	1134.97	0.00523	20450.9	0.927895	2	O	HEK_fr
2-6-0-0	2283.92	2	1142.97	1142.97	0.001679	31936.9	1.44904	2	O	HEK_fr
2-7-0-0	2445.97	2	1223.99	1223.98	0.010284	16542.9	0.750585	2	O	HEK_fr
2-8-0-0	2608.03	2	1305.02	1305.02	0.005351	25626.8	1.16274	2	O	HEK_fr
2-8-0-0	2608.03	3	870.35	870.339	0.011473	20668.1	0.937753	2	O	HEK_fr
2-9-0-0	2770.08	2	1386.05	1386.03	0.014076	7457.91	0.33838	2	O	HEK_fr
3-3-0-0	2000.84	2	1001.43	1001.43	0.003124	56919.9	2.58256	2	H	HEK_fr
3-3-1-0	2146.9	2	1074.46	1074.45	0.004788	94753.7	4.29916	2	H	HEK_fr
3-4-0-0	2162.89	2	1082.46	1082.45	0.005699	9563.05	0.433894	2	H	HEK_fr
3-4-1-0	2308.95	2	1155.48	1155.47	0.012641	16529.2	0.74996	2	H	HEK_fr
3-4-1-1	2600.05	3	867.691	867.69	0.001044	48858.4	2.2168	2	H	HEK_fr
3-4-1-1	2600.05	2	1301.03	1301.03	0.001314	22586.3	1.02478	2	H	HEK_fr
3-5-1-1	2762.1	3	921.708	921.698	0.009702	27399.4	1.24316	2	H	HEK_fr
4-3-1-0	2349.98	2	1176	1175.99	0.004637	93526.6	4.24348	2	C	HEK_fr
4-3-1-0	2349.98	3	784.334	784.333	0.0008593	41614	1.88811	2	C	HEK_fr
4-3-1-1	2641.07	3	881.366			65289.1	2.96229	2	C	HEK_fr
4-3-2-0	2496.04	2	1249.03	1249.02	0.005	15055.9	0.683113	2	C	HEK_fr
4-3-2-0	2496.04	3	833.02	833.017	0.003224	20368.7	0.924165	2	C	HEK_fr
4-4-1-0	2512.03	3	838.352	838.351	0.0005543	118533	5.37808	2	C	HEK_fr
4-4-1-0	2512.03	2	1257.02	1257.03	0.003069	17314.4	0.785589	2	C	HEK_fr
4-4-1-1	2803.13	3	935.384	935.388	0.0042237	38661	1.75413	2	C	HEK_fr
4-4-1-1	2803.13	2	1402.57	1402.57	0.004264	7348.38	0.33341	2	C	HEK_fr
4-4-2-0	2658.09	2	1330.05			6960.24	0.315799	2	C	HEK_fr
4-5-1-0	2674.08	2	1338.05	1338.06	0.005695	8716.97	0.395505	2	C	HEK_fr
4-5-1-1	2965.18	3	989.401	989.404	0.0026937	48483.5	2.19979	2	C	HEK_fr
4-5-2-0	2820.14	3	941.056	941.052	0.003543	10225.6	0.463955	2	C	HEK_fr
4-5-2-1	3111.24	3	1038.09	1038.09	0.002178	16571	0.751858	2	C	HEK_fr
5-3-1-0	2553.06	3	852.027	852.028	0.0010203	94097.7	4.26939	2	C	HEK_fr
5-3-1-0	2553.06	2	1277.54	1277.54	0.000584	35537.5	1.6124	2	C	HEK_fr
5-3-1-1	2844.15	3	949.059			9547.73	0.433199	2	C	HEK_fr
5-3-2-0	2699.12	3	900.713	900.714	0.0001317	16155.2	0.732992	2	C	HEK_fr
5-4-0-0	2569.05	3	857.359	857.362	0.003036	6733.44	0.305509	2	C	HEK_fr
5-4-0-1	2860.15	3	954.391	954.393	0.001892	58012.5	2.63214	2	C	HEK_fr
5-4-1-0	2715.11	3	906.045	906.046	0.0006323	90408.2	4.102	2	C	HEK_fr
5-4-1-0	2715.11	2	1358.56	1358.57	0.005515	15445.3	0.700782	2	C	HEK_fr
5-4-1-1	3006.21	3	1003.08	1003.07	0.003021	33501.9	1.52004	2	C	HEK_fr
5-5-0-1	3022.2	3	1008.41	1008.41	0.006093	35994.5	1.63314	2	C	HEK_fr
5-5-1-0	2877.16	3	960.063	960.061	0.0014637	62849.6	2.85161	2	C	HEK_fr
5-5-1-0	2877.16	2	1439.59	1439.59	0.002449	4246.02	0.19265	2	C	HEK_fr
5-5-1-1	3168.26	3	1057.09	1057.09	0.003107	38641.4	1.75324	2	C	HEK_fr
2-10-0-0	3418.37	3	1140.46	1140.46	0.004656	118589	0.699157	4	O	HEK_fr
2-2-1-0	2268.01	3	757.01	757.008	0.0020557	1.16553e+06	6.87153	4	H	HEK_fr
2-2-1-0	2268.01	2	1135.01	1135.01	0.002631	45407.2	0.267704	4	H	HEK_fr
2-3-1-0	2430.06	3	811.027	811.028	0.0005313	1.96818e+06	11.6036	4	H	HEK_fr
2-3-1-0	2430.06	2	1216.04	1216.04	4.9e-05	59162.4	0.348799	4	H	HEK_fr
2-4-0-0	2446.05	3	816.359	816.356	0.0023	115909	0.683355	4	O	HEK_fr
2-4-1-0	2592.11	3	865.045	865.045	0.0001777	250850	1.47892	4	O	HEK_fr
2-5-0-0	2608.11	3	870.376	870.373	0.003195	699982	4.12683	4	O	HEK_fr
2-5-0-0	2608.11	2	1305.06	1305.06	0.004358	21103.7	0.12442	4	O	HEK_fr
2-5-1-0	2754.16	3	919.062	919.061	0.0017887	113167	0.667188	4	O	HEK_fr
2-6-0-0	2770.16	3	924.394	924.39	0.003968	214013	1.26174	4	O	HEK_fr
2-7-0-0	2932.21	3	978.412	978.407	0.004165	209961	1.23785	4	O	HEK_fr
2-8-0-0	3094.26	3	1032.43	1032.43	0.000951	534525	3.15136	4	O	HEK_fr
3-3-0-0	2487.08	3	830.034	830.035	0.0009877	23451	0.138258	4	H	HEK_fr
3-3-1-0	2633.14	3	878.72	878.721	0.001127	578398	3.41001	4	H	HEK_fr
3-4-1-0	2795.19	3	932.738	932.738	0.000469	188277	1.11001	4	H	HEK_fr
3-4-1-1	3086.29	3	1029.77	1029.77	0.001606	501128	2.95446	4	H	HEK_fr
3-4-2-0	2940.23	3	981.084	981.077	0.0069783	124544	0.734263	4	H	HEK_fr
3-5-0-0	2811.18	3	938.07	938.065	0.0047893	21158.6	0.124743	4	H	HEK_fr
3-5-1-0	2957.24	3	986.755	986.75	0.005887	69666.5	0.410727	4	H	HEK_fr
3-5-1-1	3248.34	3	1083.79	1083.78	0.004926	174929	1.03131	4	H	HEK_fr
3-5-2-0	3102.28	3	1035.1	1035.1	0.00121	77004.7	0.45399	4	H	HEK_fr
3-6-0-1	3264.33	3	1089.12	1089.12	0.002722	34620.7	0.20411	4	H	HEK_fr
3-6-1-0	3119.3	3	1040.77	1040.77	0.007927	76594.8	0.451574	4	H	HEK_fr
3-6-1-1	3410.39	3	1137.8	1137.81	0.001327	69552.3	0.410054	4	H	HEK_fr
4-3-1-0	2836.22	3	946.413	946.413	0.0004673	1.16005e+06	6.83918	4	C	HEK_fr
4-3-1-1	3127.31	3	1043.45	1043.44	0.007196	127017	0.748843	4	C	HEK_fr
4-3-2-0	2982.27	3	995.099	995.095	0.004699	290699	1.71385	4	C	HEK_fr
4-4-1-0	2998.27	3	1000.43	1000.43	0.000762	460759	2.71646	4	C	HEK_fr
4-4-1-1	3289.36	3	1097.46	1097.46	0.004474	381138	2.24704	4	C	HEK_fr
4-4-0-1	3143.31	3	1048.78	1048.77	0.002398	220876	1.3022	4	C	HEK_fr
4-4-2-0	3144.33	3	1049.12	1049.11	0.004119	421817	2.48687	4	C	HEK_fr
4-5-1-0	3160.32	3	1054.45	1054.44	0.004397	364974	2.15175	4	C	HEK_fr
4-5-1-1	3451.42	4	863.862	863.857	0.005238	60585.7	0.35719	4	C	HEK_fr
4-5-1-1	3451.42	3	1151.48	1151.48	0.001774	469601	2.76859	4	C	HEK_fr
4-5-1-2	3742.51	4	936.636	936.635	0.000757	29488	0.17385	4	C	HEK_fr
4-5-1-2	3742.51	3	1248.51	1248.52	0.002941	96558.2	0.56927	4	C	HEK_fr
4-5-2-0	3306.38	3	1103.13	1103.13	0.006415	125811	0.741731	4	C	HEK_fr
4-5-2-1	3597.48	4	900.377	900.378	0.001394	42921	0.253046	4	C	HEK_fr
4-5-2-1	3597.48	3	1200.17	1200.16	0.003995	198522	1.17041	4	C	HEK_fr
4-6-1-0	3322.38	3	1108.47	1108.46	0.009392	87379.2	0.515154	4	H	HEK_fr
4-6-2-0	3468.43	3	1157.15	1157.15	0.005389	42602	0.251165	4	H	HEK_fr
5-3-0-0	2893.24	3	965.421	965.422	0.001429	2820.27	0.0166273	4	C	HEK_fr
5-3-1-0	3039.3	3	1014.11	1014.1	0.004809	1.06552e+06	6.28188	4	C	HEK_fr
5-3-1-1	3330.39	3	1111.14	1111.14	0.001685	137367	0.809861	4	C	HEK_fr
5-3-2-0	3185.35	3	1062.79	1062.79	0.000491	243913	1.43802	4	C	HEK_fr
5-4-1-0	3201.35	4	801.345	801.348	0.002878	29163.5	0.171937	4	C	HEK_fr
5-4-1-0	3201.35	3	1068.12	1068.12	0.002675	674221	3.97495	4	C	HEK_fr
5-4-1-1	3492.44	4	874.119	874.106	0.01272	38444.7	0.226655	4	C	HEK_fr
5-4-1-1	3492.44	3	1165.16	1165.15	0.004447	352272	2.07686	4	C	HEK_fr
5-4-1-2	3783.54	3	1262.19	1262.19	0.001207	25209.8	0.148628	4	C	HEK_fr
5-4-2-0	3346.39	3	1116.47	1116.46	0.005001	519834	3.06474	4	C	HEK_fr
5-5-0-1	3508.44	4	878.118	878.11	0.007545	178938	1.05495	4	C	HEK_fr
5-5-0-1	3508.44	3	1170.49	1170.49	0.002302	189002	1.11429	4	C	HEK_fr
5-5-1-0	3363.4	4	841.858	841.855	0.003216	40638.2	0.239587	4	C	HEK_fr
5-5-1-0	3363.4	3	1122.14	1122.14	0.001479	432794	2.55159	4	C	HEK_fr
5-5-1-1	3654.5	4	914.632	914.629	0.002804	75683.7	0.446202	4	C	HEK_fr
5-5-1-1	3654.5	3	1219.17	1219.17	0.002806	246841	1.45528	4	C	HEK_fr
5-5-1-2	3945.59	4	987.406	987.419	0.012942	30379.7	0.179107	4	C	HEK_fr
5-5-1-2	3945.59	3	1316.21	1316.21	0.003062	23477	0.138412	4	C	HEK_fr
5-5-2-1	3800.55	4	951.147	951.147	0.000409	26382.8	0.155543	4	C	HEK_fr
5-5-2-1	3800.55	3	1267.86	1267.85	0.006575	84283.7	0.496904	4	C	HEK_fr
5-6-1-0	3525.45	3	1176.16	1176.15	0.007361	38691.1	0.228108	4	C	HEK_fr
5-6-1-1	3816.55	4	955.145	955.146	0.000765	19273	0.113626	4	C	HEK_fr
5-6-1-1	3816.55	3	1273.19	1273.19	1.1e-05	36182.9	0.213321	4	C	HEK_fr
5-6-1-2	4107.65	3	1370.22	1370.22	0.004379	18730.6	0.110429	4	C	HEK_fr
5-6-2-0	3671.51	3	1224.85	1224.84	0.000887	24675	0.145474	4	C	HEK_fr
5-6-2-1	3962.61	3	1321.88	1321.88	0.000942	23248.5	0.137064	4	C	HEK_fr
6-3-1-0	3242.38	3	1081.8	1081.8	0.003198	223019	1.31483	4	C	HEK_fr
6-3-1-1	3533.47	3	1178.83	1178.83	0.005831	41444.6	0.244341	4	C	HEK_fr
6-5-1-1	3857.58	3	1286.87	1286.87	0.000897	82803.4	0.488177	4	C	HEK_fr
2-2-1-0	2415.07	3	806.032	806.023	0.0092127	261434	9.32467	5	H	HEK_fr
2-3-1-0	2577.13	3	860.05	860.047	0.0029767	381055	13.5912	5	H	HEK_fr
2-5-0-0	2755.17	3	919.399	919.392	0.006751	160034	5.708	5	O	HEK_fr
2-5-1-0	2901.23	3	968.085	968.083	0.0023887	17691	0.630993	5	O	HEK_fr
2-6-0-0	2917.23	3	973.417	973.405	0.011383	40822.9	1.45605	5	O	HEK_fr
2-8-0-0	3241.33	3	1081.45	1081.44	0.007783	138261	4.93142	5	O	HEK_fr
2-9-0-0	3403.39	3	1135.47	1135.46	0.005926	90032	3.2112	5	O	HEK_fr
3-3-1-0	2780.21	3	927.743	927.74	0.003045	103725	3.69962	5	H	HEK_fr
3-4-1-1	3233.35	3	1078.79	1078.79	0.000355	116531	4.15637	5	H	HEK_fr
3-5-1-1	3395.41	3	1132.81	1132.8	0.009669	66952.2	2.38801	5	H	HEK_fr
4-3-1-0	2983.28	3	995.436	995.431	0.0047413	284181	10.136	5	C	HEK_fr
4-3-2-0	3129.34	3	1044.12	1044.11	0.010444	93341.6	3.32925	5	C	HEK_fr
4-4-1-0	3145.34	3	1049.45	1049.45	0.008523	169788	6.0559	5	C	HEK_fr
4-4-2-0	3290.38	3	1097.8	1097.79	0.011431	158823	5.66479	5	C	HEK_fr
4-5-1-1	3598.49	3	1200.5	1200.5	0.00285	91437.2	3.26133	5	C	HEK_fr
5-3-1-0	3186.36	3	1063.13	1063.12	0.01381	370301	13.2077	5	C	HEK_fr
5-4-2-0	3493.45	3	1165.49	1165.48	0.008605	175709	6.26707	5	C	HEK_fr
5-5-1-0	3510.47	3	1171.16	1171.16	0.007057	83562.3	2.98045	5	C	HEK_fr

## Sheet: N169
label	exact mass	charge	Calc mz1	Obs m/z	Abs. delta	sum	REL AB	PEP	type	Cell type		Top 15 glycoforms for N169 (peptide 4)
4-5-1-1	3118.33	3	1040.45	1040.45	0.000933	21078.9	100	1	c	NK92		HEK_fr (top 100%)		HEK_sr (top 78.3%)		NK92 (top 100%)
2-3-1-0	1983.89	2	992.952	992.952	0	40955.7	36.0772	4	h	NK92		Glycoform	Rel. Ab.	Glycoform	Rel. Ab.	Glycoform	Rel. Ab.
2-9-0-0	2810.15	3	937.724	937.726	0.0024	4784.63	4.21471	4	o	NK92		4-5-1-1	53.4153	4-5-1-1	18.0543	2-3-1-0	36.0772
3-3-1-0	2186.97	2	1094.49	1094.49	0.0017	4145	3.65127	4	h	NK92		4-4-1-1	20.537	5-4-1-1	8.1802	3-4-1-0	26.2201
3-4-1-0	2349.02	2	1175.52	1175.52	0.0001	22624	19.9291	4	h	NK92		2-9-0-0	20.5331	5-5-1-1	6.72983	4-5-1-0	8.99687
3-4-1-0	2349.02	3	784.015	784.015	0.0003	7141.65	6.29097	4	h	NK92		4-5-1-0	5.51452	4-5-1-2	6.38711	4-5-1-1	7.84604
4-5-1-0	2714.15	3	905.725	905.725	0.0004333	10213.4	8.99687	4	c	NK92				5-6-1-2	5.72738	4-5-2-0	6.52183
4-5-1-1	3005.25	3	1002.76	1002.76	0.001233	8907	7.84604	4	c	NK92				5-6-1-1	5.00619	4-5-2-1	6.47193
4-5-2-0	2860.21	3	954.411	954.415	0.0036	7403.73	6.52183	4	c	NK92				4-5-2-1	4.24425	2-9-0-0	4.21471
4-5-2-1	3151.31	3	1051.44	1051.43	0.0082	7347.08	6.47193	4	c	NK92				5-5-1-0	3.47975	3-3-1-0	3.65127
														4-6-1-1	3.2679
label	exact mass	charge	Calc mz1	Obs m/z	Abs. delta	sum	Rel Ab	Pep	Type	Cell type				5-4-2-1	3.23831
4-5-1-1	3005.25	3	1002.76	1002.75	0.003233	41125.7	15.894	4	C	HEK_sr				4-4-1-1	3.03661
5-4-1-1	3046.27	3	1016.43	1016.43	0.005767	21166.3	8.1802	4	C	HEK_sr				5-5-0-1	2.89521
5-5-1-1	3208.33	3	1070.45	1070.44	0.008367	17413.4	6.72983	4	C	HEK_sr				6-5-1-1	2.68871
4-5-1-2	3296.34	3	1099.79	1099.79	0.001033	16526.7	6.38711	4	C	HEK_sr				6-7-1-1	2.68159
5-6-1-2	3661.48	3	1221.5	1221.5	0.003767	14819.6	5.72738	4	C	HEK_sr				6-7-1-2	2.64835
5-6-1-1	3370.38	3	1124.47	1124.46	0.003967	12953.5	5.00619	4	C	HEK_sr
4-5-2-1	3151.31	3	1051.44	1051.44	0.0052	10982	4.24425	4	C	HEK_sr
5-5-1-0	2917.23	3	973.419	973.413	0.0055667	9003.86	3.47975	4	C	HEK_sr
4-6-1-1	3167.3	3	1056.77	1056.76	0.017833	8455.69	3.2679	4	C	HEK_sr		Rel. Ab. of types of glycan calculated by using summed intensities of all glycopeptides
5-4-2-1	3192.33	3	1065.12	1065.12	0.001733	8379.13	3.23831	4	C	HEK_sr		N169		HEK_fr	HEK_sr	NK92
4-4-1-1	2843.2	3	948.74	948.738	0.0016333	7857.22	3.03661	4	C	HEK_sr			C	85.401	100	40.8245
5-5-0-1	3062.27	3	1021.76	1021.76	0.0044	7491.35	2.89521	4	C	HEK_sr			H	1.63218	0	55.6209
6-5-1-1	3411.41	3	1138.14	1138.14	0.0035	6957.04	2.68871	4	C	HEK_sr			O	12.9668	0	3.55467
6-7-1-1	3735.51	3	1246.18	1246.18	0.0023	6938.62	2.68159	4	C	HEK_sr
5-6-2-1	3516.44	3	1173.15	1173.15	0.004933	6822.4	2.63667	4	C	HEK_sr
5-6-1-0	3079.28	3	1027.44	1027.43	0.003167	6177.31	2.38736	4	C	HEK_sr
5-4-1-0	2755.18	3	919.401	919.396	0.0049667	5918.45	2.28732	4	C	HEK_sr
5-5-2-1	3354.39	3	1119.14	1119.13	0.003333	5763.27	2.22735	4	C	HEK_sr
4-5-1-1	3005.25	2	1503.63	1503.62	0.0079	5589.9	2.16035	4	C	HEK_sr
5-4-1-2	3337.37	3	1113.46	1113.45	0.009567	5213.08	2.01472	4	C	HEK_sr
6-7-1-2	4026.61	3	1343.21	1343.21	0.0005	4318.55	1.669	4	C	HEK_sr
4-5-1-0	2714.15	3	905.725	905.72	0.0054333	4066.57	1.57162	4	C	HEK_sr
4-5-2-0	2860.21	3	954.411	954.406	0.0054	3988.51	1.54145	4	C	HEK_sr
4-3-1-0	2390.05	2	1196.03	1196.03	0.0024	2957.51	1.143	4	C	HEK_sr
4-3-1-0	2390.05	3	797.69	797.685	0.0052333	2826.51	1.09237	4	C	HEK_sr
4-4-1-0	2552.1	3	851.708	851.703	0.0048333	2718.15	1.05049	4	C	HEK_sr
5-6-2-0	3225.34	3	1076.12	1076.12	0.003133	2695.43	1.04171	4	C	HEK_sr
5-3-1-0	2593.13	3	865.383	865.38	0.0033667	2606.25	1.00725	4	C	HEK_sr
6-7-1-2	4026.61	4	1007.66	1007.66	0.00085	2534.07	0.979351	4	C	HEK_sr
5-5-1-2	3499.42	3	1167.48	1167.47	0.008167	2522.88	0.975025	4	C	HEK_sr
5-6-2-3	4098.63	4	1025.67	1025.66	0.000125	1961.23	0.757965	4	C	HEK_sr
label	exact mass	charge	Calc mz1	Obs m/z	Abs. delta	sum	Rel ab	Pep	Type	Cell type
4-5-1-1	3118.33	3	1040.45	1040.44	0.009224	30085.4	64.1106	1	C	HEK_fr
6-7-1-1	3848.6	3	1283.87	1283.87	0.005069	16841.9	35.8894	1	C	HEK_fr
4-4-1-0	2736.22	2	1369.12	1369.12	0.00174	28018.5	1.44278	3	C	HEK_fr
4-4-1-1	3027.32	3	1010.11	1010.12	0.001811	156884	8.07852	3	C	HEK_fr
4-5-1-0	2898.27	3	967.099	967.103	0.0034613	52091.5	2.68238	3	C	HEK_fr
4-5-1-1	3189.37	3	1064.13	1064.13	0.005124	722921	37.2259	3	C	HEK_fr
4-5-1-2	3480.46	3	1161.16	1161.15	0.008469	37491.8	1.93059	3	C	HEK_fr
4-5-2-1	3335.43	3	1112.82	1112.82	0.003727	85565.5	4.40608	3	C	HEK_fr
4-6-0-1	3205.36	3	1069.46	1069.46	0.00211	88095.4	4.53636	3	H	HEK_fr
5-6-1-1	3554.5	3	1185.84	1185.85	0.005193	452516	23.3017	3	C	HEK_fr
5-6-1-2	3845.6	3	1282.87	1282.87	0.0027	193521	9.9651	3	C	HEK_fr
5-6-2-1	3700.56	3	1234.53	1234.52	0.006076	59774.4	3.078	3	C	HEK_fr
6-7-1-2	4210.73	3	1404.58	1404.59	0.003303	65106.8	3.35259	3	C	HEK_fr
2-9-0-0	2810.15	2	1406.08	1406.09	0.010458	699871	20.5331	4	O	HEK_fr
4-4-1-1	2843.2	3	948.74	948.734	0.0052343	700004	20.537	4	C	HEK_fr
4-5-1-0	2714.15	3	905.725	905.724	0.0017483	187962	5.51452	4	C	HEK_fr
4-5-1-1	3005.25	3	1002.76	1002.75	0.005441	1.82066e+06	53.4153	4	C	HEK_fr
