# Supplementary material for: Fc γ receptor IIIa/CD16a processing correlates with the expression of glycan-related genes in human natural killer cells
Source: J Biol Chem. 2020 Dec 16;296:100183. doi: 10.1074/jbc.RA120.015516 (PMC7948478; doi:10.1074/jbc.RA120.015516)
Supplement: Supplemental file 2 [file mmc2.xlsx]

## Sheet: N38_Peptide1_List
label	exact mass	charge	Calc mz1	Obs m/z	Abs Delta	sum	Rel Ab	Pep	Type	Cell type	MS2	Pep+GlcNAc ion	Annotated
2-10-0-0	4439.77	3	1480.93	1480.93	0.001967	12476.6	3.81116	1	O	NK92	Y	Y	Y
2-10-0-0	4439.77	4	1110.95	1110.87	0.078	4403.89	1.34523	1	O	NK92	N	N	N
2-3-1-0	3451.46	3	1151.49	1151.5	0.0032	3254.03	0.993989	1	H	NK92	N	N	N
2-5-0-0	3629.51	3	1210.84	1210.84	0.003033	6489.76	1.98239	1	O	NK92	N	N	N
2-5-0-0	3629.51	3	1210.84	1210.82	0.023033	9274.52	2.29501	1	O	HEK_sr	N	N	N
2-6-0-0	3791.56	3	1264.86	1264.86	0.003633	44738.3	13.666	1	O	NK92	Y	Y	Y
2-6-0-0	3791.56	4	948.898	948.908	0.0098	3469.23	1.05973	1	O	NK92	N	N	N
2-7-0-0	3953.61	3	1318.88	1318.88	0.000767	4573.29	17.6224	1	O	YTS	N	N	N
2-7-0-0	3953.61	3	1318.88	1318.88	0.003767	57515.3	17.5689	1	O	NK92	Y	Y	Y
2-7-0-0	3953.61	4	989.411	989.399	0.0124	8824.1	2.69545	1	O	NK92	N	N	N
2-8-0-0	4115.67	3	1372.9	1372.89	0.001833	14210.8	54.7589	1	O	YTS	Y	Y	N
2-8-0-0	4115.67	3	1372.9	1372.89	0.005833	80103.6	24.4688	1	O	NK92	Y	Y	Y
2-8-0-0	4115.67	4	1029.92	1029.92	0.0026	16005.7	4.88917	1	O	NK92	Y	Y	N
2-9-0-0	4277.72	3	1426.91	1426.92	0.006567	7167.5	27.6187	1	O	YTS	N	N	N
2-9-0-0	4277.72	3	1426.91	1426.92	0.002567	69599.1	21.26	1	O	NK92	Y	Y	Y
2-9-0-0	4277.72	4	1070.44	1070.44	0.0032	20490.9	6.25923	1	O	NK92	Y	Y	N
3-3-0-0	3508.48	3	1170.5	1170.48	0.018967	7268.45	1.7986	1	H	HEK_sr	Y	Y	Y
3-3-1-0	3654.54	3	1219.19	1219.18	0.002933	5990.36	1.48233	1	H	HEK_sr	Y	Y	Y
3-3-1-0	3654.54	4	914.643	914.641	0.001925	775.705	0.191951	1	H	HEK_sr	N	N	N
3-6-0-1	4285.74	4	1072.44	1072.44	0.0021	2432.61	0.601957	1	H	HEK_sr	N	N	N
4-3-0-0	3711.56	3	1238.2	1238.21	0.0109	5528.36	1.36801	1	C	HEK_sr	N	N	N
4-3-1-0	3857.62	3	1286.88	1286.88	0.004067	6221.83	1.53961	1	C	HEK_sr	Y	Y	Y
4-4-0-1	4164.71	4	1042.19	1042.19	0.00965	2590.6	0.641053	1	C	HEK_sr	N	N	N
4-4-1-0	4019.67	3	1340.9	1340.89	0.009667	1309.99	0.324162	1	C	HEK_sr	Y	N	N
4-4-1-1	4310.77	4	1078.7	1078.68	0.016825	4738.9	1.17266	1	C	HEK_sr	Y	N	N
4-4-1-1	4310.77	3	1437.93	1437.92	0.006467	3210.75	0.79451	1	C	HEK_sr	Y	N	N
4-5-0-0	4035.67	3	1346.23	1346.24	0.0087	2304.37	0.570224	1	C	HEK_sr	Y	N	N
4-5-1-1	4472.82	4	1119.21	1119.22	0.003975	6390.22	1.58128	1	C	HEK_sr	Y	Y	Y
4-5-1-1	4472.82	3	1491.95	1491.95	0.001933	2755.34	0.681819	1	C	HEK_sr	Y	N	N
4-5-1-2	4763.92	4	1191.99	1191.98	0.002875	6513.21	1.61172	1	C	HEK_sr	Y	Y	Y
4-5-3-1	4764.94	4	1192.24	1192.23	0.009975	6361.91	1.57428	1	C	HEK_sr	N	N	N
4-6-0-1	4488.82	4	1123.21	1123.22	0.00425	2342.92	0.579764	1	C	HEK_sr	Y	N	N
5-3-0-0	3914.64	3	1305.89	1305.88	0.009233	2377.91	0.588421	1	C	HEK_sr	Y	N	N
5-3-1-0	4060.7	3	1354.57	1354.56	0.0122	6984.07	1.72823	1	C	HEK_sr	Y	Y	Y
5-3-1-0	4060.7	4	1016.18	1016.18	0.005625	4526.09	1.12	1	C	HEK_sr	Y	N	N
5-4-1-0	4222.75	4	1056.7	1056.69	0.004825	4169.16	1.03167	1	C	HEK_sr	Y	Y	Y
5-4-1-0	4222.75	3	1408.59	1408.58	0.0148	2980.55	0.737546	1	C	HEK_sr	Y	N	N
5-4-1-1	4513.85	4	1129.47	1129.46	0.010675	8770.76	2.17035	1	C	HEK_sr	Y	Y	Y
5-4-1-1	4513.85	3	1505.62	1505.62	0.0066	2670.77	0.660892	1	C	HEK_sr	Y	N	N
5-5-1-0	4384.8	4	1097.21	1097.2	0.007025	2246.93	0.55601	1	C	HEK_sr	Y	Y	Y
5-5-1-1	4675.9	4	1169.98	1169.98	0.005875	8906.8	2.20402	1	C	HEK_sr	Y	N	N
5-5-1-1	4675.9	3	1559.64	1559.62	0.0232	1566.24	0.387572	1	C	HEK_sr	Y	N	N
5-5-1-2	4967	4	1242.76	1242.75	0.009725	4313.42	1.06737	1	C	HEK_sr	Y	Y	N
5-6-1-0	4546.86	4	1137.72	1137.72	0.005225	3668.27	0.907726	1	C	HEK_sr	N	N	N
5-6-1-1	4837.95	4	1210.5	1210.49	0.008075	17660.9	4.37024	1	C	HEK_sr	Y	Y	Y
5-6-1-2	5129.05	4	1283.27	1283.27	0.004925	9881.66	2.44525	1	C	HEK_sr	Y	Y	Y
5-6-1-3	5420.14	4	1356.04	1356.04	0.001775	6852.14	1.69559	1	C	HEK_sr	Y	Y	Y
5-6-1-3	5420.14	5	1085.04	1085.03	0.0046	1534.15	0.379629	1	C	HEK_sr	Y	N	N
5-6-2-0	4692.92	4	1174.24	1174.24	0.0013	3740.59	0.925622	1	C	HEK_sr	Y	N	N
5-6-2-1	4984.01	4	1247.01	1247	0.01455	2755.55	0.68187	1	C	HEK_sr	N	N	N
6-3-1-0	4263.78	4	1066.95	1066.94	0.007475	5245.66	1.29805	1	C	HEK_sr	Y	Y	Y
6-3-1-0	4263.78	3	1422.27	1422.26	0.006333	4285.84	1.06054	1	C	HEK_sr	Y	N	N
6-5-1-1	4878.98	4	1220.75	1220.74	0.007725	10886.4	2.69388	1	C	HEK_sr	Y	N	N
6-7-1-1	5203.08	4	1301.78	1301.77	0.006125	28759.6	7.11665	1	C	HEK_sr	Y	Y	Y
6-7-1-1	5203.08	5	1041.62	1041.62	0.00088	2623	0.64907	1	C	HEK_sr	Y	N	N
6-7-1-2	5494.18	4	1374.55	1374.55	0.000975	30685.4	7.59321	1	C	HEK_sr	Y	Y	Y
6-7-1-2	5494.18	5	1099.84	1099.84	0.00096	6483.23	1.6043	1	C	HEK_sr	Y	N	N
6-7-1-3	5785.28	4	1447.33	1447.32	0.004825	37614.1	9.30772	1	C	HEK_sr	Y	Y	Y
6-7-1-3	5785.28	5	1158.06	1158.06	0.00304	12645.2	3.12909	1	C	HEK_sr	Y	Y	N
6-7-1-4	6076.37	4	1520.1	1520.1	0.004675	52036	12.8765	1	C	HEK_sr	Y	Y	Y
6-7-1-4	6076.37	5	1216.28	1216.28	0.00412	28908.7	7.15356	1	C	HEK_sr	Y	Y	N
6-7-2-0	5058.05	4	1265.52	1265.51	0.00675	3146.28	0.778557	1	C	HEK_sr	Y	N	N
6-7-2-3	5931.33	4	1483.84	1483.82	0.0183	9181.34	2.27195	1	C	HEK_sr	Y	Y	Y

## Sheet: N38_Peptide 1_Annotation
Glycoform	2-10-0-0				2-6-0-0				2-7-0-0				2-8-0-0				2-9-0-0				3-3-0-0				3-3-1-0				4-3-1-0				4-5-1-1				4-5-1-2				5-3-1-0				5-4-1-0				5-4-1-1
Dataset	P754-04_CD16_NK92_EL.raw				P754-04_CD16_NK92_EL.raw				P754-04_CD16_NK92_EL.raw				P754-04_CD16_NK92_EL.raw				P754-04_CD16_NK92_EL.raw				P702-05_CD16Sol21EL.raw				P702-05_CD16Sol21EL.raw				P702-05_CD16Sol21EL.raw				P702-05_CD16Sol21EL.raw				P702-05_CD16Sol21EL.raw				P702-05_CD16Sol21EL.raw				P702-05_CD16Sol21EL.raw				P702-05_CD16Sol21EL.raw
MS/MS spectrum information	FTMS + p NSI d Full ms2 1481.2661@hcd27.00 [303.6667-4555.0000]				FTMS + p NSI d Full ms2 1265.5280@hcd27.00 [259.6667-3895.0000]				FTMS + p NSI d Full ms2 1319.5477@hcd27.00 [270.6667-4060.0000]				FTMS + p NSI d Full ms2 1373.2325@hcd27.00 [281.6667-4225.0000]				FTMS + p NSI d Full ms2 1427.2557@hcd27.00 [292.6667-4390.0000]				FTMS + p NSI d Full ms2 1171.1655@hcd27.00 [240.3333-3605.0000]				FTMS + p NSI d Full ms2 1219.1873@hcd27.00 [250.0000-3750.0000]				FTMS + p NSI d Full ms2 1287.5466@hcd27.00 [264.0000-3960.0000]				FTMS + p NSI d Full ms2 1119.4381@hcd27.00 [382.0000-5730.0000]				FTMS + p NSI d Full ms2 1192.7379@hcd27.00 [326.0000-4890.0000]				FTMS + p NSI d Full ms2 1354.9032@hcd27.00 [277.6667-4165.0000]				FTMS + p NSI d Full ms2 1057.1927@hcd27.00 [289.0000-4335.0000]				FTMS + p NSI d Full ms2 1129.7181@hcd27.00 [308.6667-4630.0000]
Retention time	RT: 47.04-47.56				RT: 47.80-48.65				RT: 47.24-48.37				RT: 46.97-48.33				RT: 46.97-48.13				RT: 35.58-35.72				RT: 35.44-35.67				RT: 35.31-35.53				RT: 36.84-37.71				RT: 40.06-40.40				RT: 35.13-35.47				RT: 34.96-35.27				RT: 37.43-37.79
	Mass	Intensity	Label	Charge	Mass	Intensity	Label	Charge	Mass	Intensity	Label	Charge	Mass	Intensity	Label	Charge	Mass	Intensity	Label	Charge	Mass	Intensity	Label	Charge	Mass	Intensity	Label	Charge	Mass	Intensity	Label	Charge	Mass	Intensity	Label	Charge	Mass	Intensity	Label	Charge	Mass	Intensity	Label	Charge	Mass	Intensity	Label	Charge	Mass
	300.64	0			256.747	0			267.639	0			278.859	0			289.749	0			237.94	0			247.509	0			261.368	0			152.135	0			322.418	0			274.9	0			286.121	0			305.592
	300.645	0			256.751	0			267.643	0			278.864	0			289.754	0			237.943	0			247.513	0			261.372	0			152.137	0			322.424	0			274.904	0			286.125	0			305.597
	300.65	0			256.755	0			267.648	0			278.868	0			289.759	0			237.946	0			247.516	0			261.376	0			152.138	0			322.429	0			274.909	0			286.13	0			305.602
	300.655	0			256.759	0			267.652	0			278.873	0			289.763	0			237.95	0			247.52	0			261.38	0			152.14	0			322.435	0			274.913	0			286.134	0			305.607
	324.293	0			257.079	0			267.968	0			285.057	0			295.943	0			243.928	0			247.838	0			274.067	0			168.049	0			322.748	0			275.229	0			307.077	0			305.922
	324.299	0			257.083	0			267.972	0			285.062	0			295.948	0			243.931	0			247.842	0			274.071	0			168.051	0			322.754	0			275.233	0			307.082	0			305.927
	324.304	0			257.087	0			267.976	0			285.066	0			295.953	0			243.935	0			247.846	0			274.076	0			168.053	0			322.759	0			275.238	0			307.087	0			305.932
	324.31	0			257.091	0			267.98	0			285.071	0			295.958	0			243.939	0			247.849	0			274.08	0			168.055	0			322.765	0			275.242	0			307.092	0			305.937
	324.316	108.55			261.007	0			270.854	0			285.076	47.0129			295.963	33.2564			243.942	74.6601			259.486	0			274.084	70.61			168.057	26.7293			328.551	0			287.729	0			307.097	88.1845			310.698
	324.321	218.533			261.011	0			270.858	0			285.08	71.5036			295.967	65.7581			243.946	132.223			259.49	0			274.089	113.627			168.059	80.368			328.557	0			287.734	0			307.103	215.625			310.703
	324.327	301.809			261.015	0			270.862	0			285.085	84.5146			295.972	86.4192			243.949	161.734			259.494	0			274.093	127.844			168.061	246.995			328.563	0			287.738	0			307.108	357.836			310.708
	324.332	306.89			261.019	0			270.867	0			285.089	78.2275			295.977	80.77			243.953	141.504			259.498	0			274.097	106.454			168.063	424.372			328.568	0			287.743	0			307.113	433.67			310.713
	324.338	228.702			261.023	48.8871			270.871	39.8896			285.094	55.3749			295.982	52.1616			243.957	83.5729			259.502	45.6321			274.101	63.9073			168.065	531.589			328.574	56.0667			287.748	89.9437			307.118	396.097			310.718
	324.343	113.127			261.027	81.0245			270.875	73.0952			285.098	27.4065			295.987	0			243.96	0			259.505	73.606			274.106	0			168.067	397.788			328.58	108.38			287.752	165.371			307.123	271.25			310.724
	324.349	0			261.031	92.0548			270.879	90.5731			285.103	0			295.992	0			243.964	0			259.509	83.1742			274.11	0			168.07	220.588			328.585	137.23			287.757	190.647			307.128	133.087			310.729
	324.355	0			261.035	75.2248			270.884	80.5219			285.108	0			295.996	0			243.968	0			259.513	70.314			274.115	0			168.072	84.4833			328.591	125.933			287.761	148.085			307.133	0			310.734
	324.36	0			261.039	42.8121			270.888	50.8855			285.112	0			296.001	0			243.971	0			259.517	43.5229			274.119	0			168.074	33.3656			328.597	84.1514			287.766	72.8659			307.138	0			310.739
	324.366	0			261.043	0			270.892	0			285.117	0			297.992	0			246.948	0			259.521	0			274.541	0			168.076	0			328.603	0			287.771	0			307.143	0			310.745
	327.767	0			261.047	0			270.896	0			290.044	0			297.997	0			246.952	0			259.525	0			274.545	0			168.078	0			328.608	0			287.776	0			307.149	0			310.75
	327.773	0			261.051	0			270.901	0			290.048	0			298.002	0			246.956	0			259.529	0			274.55	0			168.08	0			328.614	0			287.781	0			314.615	0			310.755
	327.778	0			261.055	0			270.905	0			290.053	0			298.007	0			246.959	0			259.533	0			274.554	0			168.082	0			328.62	0			287.785	0			314.621	0			310.76
	327.784	0			263.643	0			280.367	0			290.058	0			298.012	47.3875			246.963	67.9567			267.768	0			274.558	77.7246			197.302	0			337.616	0			307.967	0			314.626	0			329.628
	327.79	108.957			263.647	0			280.372	0			290.062	26.654			298.016	74.3976			246.967	144.945			267.773	0			274.563	125.804			197.304	0			337.622	0			307.972	0			314.631	0			329.633
	327.795	218.106			263.651	0			280.376	0			290.067	55.7525			298.021	82.1268			246.97	195.036			267.777	0			274.567	140.796			197.307	0			337.628	0			307.977	0			314.636	100.245			329.639
	327.801	281.128			263.655	0			280.381	0			290.072	67.1562			298.026	65.7957			246.974	181.882			267.781	0			274.571	112.227			197.31	0			337.634	0			307.983	0			314.642	183.563			329.645
	327.807	249.085			263.659	32.6227			280.385	42.2251			290.077	52.9753			298.031	35.8558			246.978	112.777			267.785	42.5737			274.576	58.4804			197.312	55.9555			337.64	55.1204			307.988	89.2009			314.647	216.191			329.65
	327.812	142.078			263.663	77.9029			280.39	78.1653			290.081	25.34			298.036	0			246.981	0			267.789	70.7103			274.58	0			197.315	80.7054			337.646	116.872			307.993	154.751			314.652	174.118			329.656
	327.818	0			263.667	103.693			280.394	94.4736			290.086	0			298.041	0			246.985	0			267.793	80.9503			274.585	0			197.318	84.2781			337.652	153.716			307.998	187.1			314.658	88.3007			329.662
	327.824	0			263.671	91.484			280.399	79.091			290.091	0			298.046	0			246.989	0			267.798	66.233			274.589	0			197.32	65.949			337.658	135.121			308.003	164.501			314.663	0			329.667
	327.83	0			263.675	52.1839			280.403	43.486			290.095	0			298.051	0			246.992	0			267.802	36.2931			274.593	0			197.323	37.3123			337.663	75.8529			308.008	99.534			314.669	0			329.673
	327.835	0			263.679	0			280.407	0			290.1	0			308.177	0			247.202	0			267.806	0			278.022	0			197.325	0			337.669	0			308.014	0			314.674	0			329.679
	366.102	0			263.684	0			280.412	0			290.786	0			308.182	0			247.206	0			267.81	0			278.027	0			197.328	0			337.675	0			308.019	0			314.679	0			329.685
	366.109	0			263.688	0			280.416	0			290.79	0			308.187	0			247.21	0			267.815	0			278.031	0			197.331	0			337.681	0			308.024	0			322.084	0			329.69
	366.115	0			263.692	0			280.421	0			290.795	0			308.193	0			247.213	0			267.819	0			278.035	0			197.333	0			337.687	0			308.029	0			322.089	0			329.696
	366.122	0			264.188	0			283.054	0			290.8	0			308.198	42.3921			247.217	103.636			269.897	0			278.04	50.7902			200.862	0			343.079	0			308.265	0			322.094	0			331.584
	366.129	202.826			264.192	0			283.059	0			290.804	48.7299			308.203	79.2573			247.221	164.81			269.901	0			278.044	113.497			200.865	0			343.085	0			308.27	0			322.1	0			331.589
	366.135	328.481			264.196	0			283.063	0			290.809	72.4075			308.208	94.8625			247.225	186.749			269.905	0			278.049	147.022			200.867	0			343.091	0			308.275	0			322.105	94.0603			331.595
	366.142	351.908	Hex+HexNAc	1	264.2	0			283.068	0			290.814	76.909			308.213	79.269			247.228	154.655			269.91	0			278.053	123.911			200.87	0			343.097	0			308.28	0			322.111	194.814			331.601
	366.148	261.601			264.204	46.7576			283.072	48.2729			290.819	59.0666			308.218	45.6199			247.232	88.9645			269.914	38.295			278.057	63.0256			200.873	35.4125			343.103	74.1079			308.285	133.654			322.116	258.987			331.607
	366.155	128.581			264.208	83.6834			283.077	73.7333			290.823	29.6641			308.223	0			247.236	0			269.918	71.5783			278.062	0			200.875	69.4785			343.109	141.647			308.29	184.917			322.122	245.259			331.612
	366.162	0			264.212	104.66			283.081	82.1283			290.828	0			308.229	0			247.239	0			269.922	83.6271			278.066	0			200.878	83.5041			343.115	162.797			308.296	201.639			322.127	167.836			331.618
	366.169	0			264.216	95.0994			283.086	68.0098			290.833	0			308.234	0			247.243	0			269.926	64.1451			278.071	0			200.881	67.4521			343.121	122.482			308.301	172.957			322.133	78.2389			331.624
	366.175	0			264.221	59.2335			283.09	39.4331			290.838	0			308.239	0			247.247	0			269.931	29.2635			278.075	0			200.884	33.9584			343.127	55.5515			308.306	110.461			322.138	0			331.629
	366.182	0			264.225	0			283.095	0			290.842	0			309.144	0			249.131	0			269.935	0			303.971	0			200.886	0			343.133	0			308.311	0			322.144	0			331.635
	372.464	0			264.229	0			283.1	0			291.012	0			309.149	0			249.135	0			269.939	0			303.976	0			200.889	0			343.139	0			308.316	0			322.149	0			331.641
	372.471	0			264.233	0			283.104	0			291.016	0			309.155	0			249.138	0			269.943	0			303.981	0			200.892	0			343.145	0			308.321	0			322.155	0			331.647
	372.477	0			264.237	0			283.109	0			291.021	0			309.16	0			249.142	0			269.947	0			303.986	0			200.894	0			343.151	0			308.327	0			324.36	0			331.652
	372.484	0			267.208	0			288.192	0			291.026	0			309.165	40.2404			249.146	86.0533			272.132	0			303.991	68.0154			204.065	0			348.817	0			311.411	0			324.366	0			332.571
	372.491	139.056			267.212	0			288.197	0			291.03	84.192			309.17	64.7628			249.15	156.144			272.136	0			303.996	136.498			204.068	0			348.823	0			311.416	0			324.371	0			332.577
	372.498	268.259			267.216	0			288.202	0			291.035	296.049			309.175	76.2835			249.153	193.125			272.14	0			304.002	171.087			204.071	0			348.829	0			311.421	0			324.377	0			332.583
	372.505	346.15			267.22	0			288.206	0			291.04	488.367			309.18	67.0939			249.157	176.568			272.145	0			304.007	144.122			204.073	0			348.835	0			311.426	0			324.382	85.612			332.588
	372.511	315.981			267.224	51.2484			288.211	37.473			291.045	550.255			309.186	40.9007			249.161	119.813			272.149	58.9431			304.012	79.1458			204.076	29.2705			348.841	61.4687			311.431	125.774			324.388	157.118			332.594
	372.518	197.038			267.229	89.1448			288.215	60.763			291.049	435.484			309.191	0			249.166	0			272.153	84.4481			304.017	0			204.079	85.8876			348.847	122.259			311.437	181.206			324.394	196.485			332.6
	372.525	0			267.233	106.073			288.22	71.4285			291.054	231.168			309.196	0			249.169	0			272.157	87.644			304.022	0			204.082	239.522			348.854	157.634			311.442	198.423			324.399	178.39			332.606
	372.532	0			267.237	90.8787			288.225	61.4055			291.059	25.2148			309.201	0			249.173	0			272.162	64.2634			304.027	0			204.084	413.24			348.86	242.48			311.447	163.123			324.405	113.528			332.611
	372.539	0			267.241	54.2497			288.229	35.8172			291.064	0			309.206	0			249.177	0			272.166	28.6081			304.032	0			204.087	481.243	HexNac	1	348.866	300.909			311.452	92.3898			324.41	0			332.617
	372.546	0			267.245	0			288.234	0			291.068	0			313.127	0			254.607	0			272.17	0			307.082	0			204.09	331.702			348.872	307.958			311.458	0			324.416	0			332.623
	378.734	0			267.249	0			288.239	0			291.073	0			313.132	0			254.61	0			272.174	0			307.087	0			204.093	143.839			348.878	293.133			311.463	0			324.421	0			332.629
	378.741	0			267.254	0			288.243	0			291.078	0			313.138	0			254.614	0			272.179	0			307.092	0			204.095	54.2872			348.884	193.766			311.468	0			324.427	0			332.635
	378.748	0			267.258	0			288.248	0			293.157	0			313.143	0			254.618	0			272.183	0			307.097	0			204.098	0			348.891	42.0646			311.473	0			337.493	0			332.64
	378.755	0			271.57	0			291.016	0			293.162	0			313.148	57.1652			254.622	81.2998			274.067	0			307.103	62.5029			204.101	0			348.897	0			314.25	0			337.499	0			335.934
	378.762	112.992			271.574	0			291.021	0			293.166	0			313.154	168.483			254.626	160.911			274.071	0			307.108	137.27			204.104	0			348.903	0			314.256	0			337.505	0			335.939
	378.769	228.717			271.579	0			291.026	0			293.171	0			313.159	241.146			254.63	208.323			274.076	0			307.113	196.371			204.107	0			348.91	0			314.261	0			337.51	0			335.945
	378.776	303.79			271.583	0			291.03	0			293.176	25.9639			313.164	239.163			254.633	193.106			274.08	0			307.118	196.333			274.067	0			348.916	0			314.266	0			337.516	116.509			335.951
	378.783	296.248			271.587	51.0797			291.035	259.627			293.181	59.4496			313.169	162.876			254.637	130.043			274.084	23.5101			307.123	135.092			274.071	0			356.736	0			314.271	106.738			337.522	186.98			335.957
	378.79	219.663			271.591	87.0063			291.04	470.543			293.185	79.3888			313.175	68.8952			254.641	0			274.089	63.9041			307.128	56.2174			274.076	0			356.743	0			314.277	162.937			337.528	226.13			335.963
	378.797	121.094			271.596	99.7988			291.045	573.373			293.19	71.6658			313.18	0			254.645	0			274.093	85.3151			307.133	0			274.08	0			356.749	0			314.282	181.162			337.534	209.943			335.969
	378.804	0			271.6	78.9932			291.049	492.045			293.195	43.635			313.185	0			254.649	0			274.097	73.9275			307.138	0			274.084	72.086			356.755	0			314.287	153.705			337.54	145.657			335.974
	378.811	0			271.604	38.1139			291.054	287.686			293.2	0			313.191	0			254.653	0			274.101	42.4433			307.143	0			274.089	116.799			356.762	57.4284			314.293	96.2238			337.546	0			335.98
	378.818	0			271.608	0			291.059	28.6857			293.205	0			313.196	0			266.575	0			274.106	0			307.149	0			274.093	127.351	NeuAc-H2O	1	356.768	103.497			314.298	0			337.552	0			335.986
	378.825	0			271.613	0			291.064	0			293.209	0			322.984	0			266.579	0			274.111	0			317.526	0			274.097	93.923			356.775	129.453			314.303	0			337.558	0			335.992
	413.166	0			271.617	0			291.068	0			293.214	0			322.99	0			266.584	0			274.115	0			317.531	0			274.101	40.8399			356.781	117.614			314.309	0			337.563	0			335.998
	413.174	0			271.621	0			291.073	0			297.106	0			322.995	0			266.588	0			274.119	0			317.537	0			274.106	0			356.787	73.4191			314.314	0			338.661	0			336.004
	413.182	0			274.951	0			291.078	0			297.111	0			323.001	0			266.592	88.434			277.89	0			317.542	0			274.111	0			356.794	0			324.305	0			338.666	0			339.834
	413.19	0			274.956	0			292.017	0			297.116	0			323.006	40.7087			266.596	157.652			277.895	0			317.548	62.3043			274.115	0			356.8	0			324.31	0			338.672	0			339.84
	413.198	147.128			274.96	0			292.022	0			297.12	0			323.012	65.607			266.6	189.423			277.899	0			317.553	113.243			274.119	0			356.807	0			324.316	0			338.678	0			339.846
	413.206	274.855			274.964	0			292.027	0			297.125	36.0654			323.017	76.5358			266.604	164.213			277.903	0			317.558	142.849			302.949	0			356.813	0			324.322	0			338.684	117.021			339.852
	413.214	353.536			274.968	41.6208			292.032	0			297.13	60.314			323.023	68.0576			266.608	98.8674			277.908	52.7281			317.564	133.966			302.954	0			360.661	0			324.327	75.8257			338.69	185.719			339.858
	413.222	328.87			274.973	92.2999			292.036	37.2956			297.135	68.7147			323.028	46.2227			266.613	0			277.912	82.0078			317.569	90.7498			302.959	0			360.668	0			324.333	187.406			338.696	211.393			339.864
	413.23	215.893			274.977	126.412			292.041	68.821			297.14	53.8263			323.034	0			266.617	0			277.917	88.028			317.574	0			302.964	0			360.674	0			324.338	266.605			338.702	181.009			339.87
	413.238	0			274.981	120.26			292.046	85.8965			297.145	25.6036			323.039	0			266.621	0			277.921	65.9902			317.58	0			307.072	0			360.681	0			324.344	250.898			338.708	114.51			339.876
	413.246	0			274.986	78.8284			292.05	79.3708			297.15	0			323.045	0			266.626	0			277.925	31.5432			317.585	0			307.077	0			360.687	71.2657			324.349	156.255			338.714	0			339.882
	413.254	0			274.99	0			292.055	55.5328			297.155	0			323.05	0			275.519	0			277.93	0			317.591	0			307.082	0			360.694	117.394			324.355	54.5264			338.72	0			339.888
	413.262	0			274.995	0			292.061	0			297.159	0			324.654	0			275.523	0			277.934	0			330.151	0			307.087	0			360.7	131.311			324.361	0			338.726	0			339.894
	431.167	0			274.999	0			292.065	0			297.164	0			324.659	0			275.528	0			277.939	0			330.156	0			307.092	80.7471			360.707	105.344			324.366	0			338.732	0			339.9
	431.175	0			275.003	0			292.07	0			301.656	0			324.665	0			275.532	0			277.943	0			330.162	0			307.098	532.139			360.713	57.5384			324.372	0			340.477	0			339.906
	431.184	0			275.428	0			292.075	0			301.661	0			324.67	0			275.536	97.5866			281.48	0			330.168	0			307.103	2258.82			360.72	0			324.377	0			340.483	0			343.061
	431.192	0			275.432	0			292.411	0			301.666	0			324.676	41.6942			275.541	159.038			281.484	0			330.173	77.4156			307.108	4821.27			360.726	0			332.45	0			340.489	0			343.067
	431.201	374.31			275.436	0			292.415	0			301.671	0			324.682	66.4601			275.545	181.237			281.489	0			330.179	121.792			307.113	7378.42			360.733	0			332.456	0			340.495	0			343.073
	431.209	1280.72			275.441	0			292.42	0			301.676	32.6767			324.687	75.0517			275.55	148.914			281.493	0			330.185	138.712			307.118	7212.67			360.739	0			332.462	0			340.501	94.5625			343.079
	431.218	2231.16			275.445	43.9337			292.425	0			301.681	63.612			324.693	64.2913			275.554	83.8442			281.498	42.3584			330.19	117.328			307.123	4570.44			363.682	0			332.468	0			340.507	177.901			343.085
	431.226	2699.08			275.449	84.0368			292.43	37.1469			301.686	79.0086			324.698	41.2631			275.558	0			281.502	71.9754			330.196	70.0204			307.128	2038.5			363.689	0			332.473	95.1392			340.513	211.667			343.091
	431.235	2098.35			275.454	106.704			292.434	69.9462			301.691	68.3627			324.704	0			275.563	0			281.507	83.9797			330.202	0			307.133	497.729			363.695	0			332.479	169.319			340.519	166.634			343.097
	431.243	1158.77			275.458	98.4848			292.439	88.4712			301.696	40.4953			324.709	0			275.567	0			281.511	68.5603			330.208	0			307.138	68.8686			363.702	0			332.485	196.267			340.525	77.2018			343.103
	431.252	345.804			275.462	65.662			292.444	79.5845			301.701	0			324.715	0			275.571	0			281.516	35.4848			330.213	0			307.143	0			363.708	95.8637			332.491	154.779			340.531	0			343.109
	431.261	0			275.467	0			292.449	49.1438			301.706	0			324.721	0			282.915	0			281.52	0			330.219	0			307.149	0			363.715	140.57			332.496	75.835			340.537	0			343.115
	431.269	0			275.471	0			292.454	0			301.711	0			325.07	0			282.919	0			281.525	0			339.004	0			307.154	0			363.722	145.525			332.502	0			340.543	0			343.121
	431.278	0			275.475	0			292.459	0			301.716	0			325.076	0			282.924	0			281.529	0			339.01	0			307.159	0			363.728	107.68			332.508	0			340.549	0			343.127
	431.286	0			275.48	0			292.464	0			305.962	0			325.082	0			282.928	0			281.534	0			339.016	0			307.598	0			363.735	52.837			332.514	0			341.11	0			343.133
	432.179	0			279.001	0			292.469	0			305.967	0			325.087	0			282.933	68.896			285.208	0			339.022	0			307.603	0			363.741	0			332.519	0			341.116	0			343.139
	432.188	0			279.005	0			299.177	0			305.972	0			325.093	33.9977			282.937	142.86			285.213	0			339.027	88.3748			307.609	0			363.748	0			338.459	0			341.122	0			343.145
	432.196	0			279.01	0			299.182	0			305.977	0			325.098	365.8			282.942	182.944			285.217	0			339.033	148.352			307.614	0			363.755	0			338.465	0			341.128	0			343.151
	432.205	0			279.014	0			299.186	0			305.982	32.0018			325.104	900.221			282.946	155.912			285.222	0			339.039	161.965			307.619	37.2259			363.761	0			338.471	0			341.134	135.225			343.507
	432.213	176.806			279.018	42.4749			299.191	0			305.987	56.3874			325.109	1409.84			282.951	79.8958			285.227	40.252			339.045	123.109			307.624	78.4417			366.089	0			338.477	0			341.14	196.818			343.513
	432.222	296.296			279.023	80.0471			299.196	33.2852			305.992	65.9494			325.115	1489.54			282.955	0			285.231	65.9178			339.051	62.6262			307.629	100.278			366.096	0			338.483	76.912			341.146	227.062			343.519
	432.23	328.488			279.027	98.4774			299.201	69.02			305.997	52.9677			325.12	1080.08			282.96	0			285.236	75.6923			339.057	0			307.634	86.4941			366.102	0			338.489	156.124			341.152	206.448			343.525
	432.239	242.332			279.032	87.9116			299.206	90.6354			306.002	26.0139			325.126	538.681			282.964	0			285.24	62.5942			339.063	0			307.639	48.7529			366.109	0			338.495	201.933			341.158	140.134			343.531
	432.247	100.261			279.036	56.3938			299.211	82.4084			306.008	0			325.132	100.206			282.969	0			285.245	34.3567			339.069	0			307.645	0			366.116	186.758			338.501	180.108			341.164	0			343.537
	432.256	0			279.04	0			299.216	50.077			306.013	0			325.137	0			288.281	0			285.25	0			339.075	0			307.65	0			366.122	985.233			338.507	107.652			341.169	0			343.543
	432.264	0			279.045	0			299.221	0			306.018	0			325.143	0			288.285	0			285.254	0			343.073	0			307.655	0			366.129	2463.07			338.513	0			341.175	0			343.549
	432.273	0			279.049	0			299.226	0			306.023	0			325.148	0			288.29	0			285.259	0			343.079	0			307.66	0			366.136	3970.58			338.519	0			341.181	0			343.555
	432.281	0			279.054	0			299.231	0			306.221	0			325.154	0			288.295	0			285.263	0			343.085	0			308.085	0			366.142	4150.06	Hex+HexNAc	1	338.525	0			348.779	0			343.562
	433.52	0			279.82	0			299.236	0			306.226	0			326.443	0			288.299	136.696			289.352	0			343.091	0			308.09	0			366.149	2761.17			338.531	0			348.786	0			343.568
	433.529	0			279.825	0			313.127	0			306.231	0			326.448	0			288.304	204.316			289.356	0			343.097	67.4956			308.095	0			366.156	1246.16			343.061	0			348.792	0			343.574
	433.538	0			279.829	0			313.132	0			306.236	0			326.454	0			288.309	211.205			289.361	0			343.103	171.627			308.101	0			366.162	378.517			343.067	0			348.798	0			343.58
	433.546	0			279.834	0			313.138	0			306.241	40.1642			326.459	0			288.313	155.386			289.366	0			343.109	270.867			308.106	127.312			366.169	0			343.073	0			348.804	132.452			348.138
	433.555	189.164			279.838	30.1037			313.143	0			306.246	70.7255			326.465	52.5286			288.318	76.4139			289.37	36.0829			343.115	297.201			308.111	302.132			366.176	0			343.079	0			348.81	220.176			348.144
	433.563	389.434			279.843	76.9088			313.148	108.63			306.251	78.1652			326.471	79.5536			288.323	0			289.375	64.5575			343.121	297.495			308.116	435.166			366.182	0			343.085	54.0574			348.817	245.734			348.15
	433.572	533.245			279.847	100.412			313.154	289.62			306.256	57.4834			326.476	83.5913			288.327	0			289.38	76.4547			343.127	224.79			308.121	443.749			366.189	0			343.091	144.801			348.823	194.609			348.156
	433.58	507.769			279.851	82.2753			313.159	403.976			306.261	25.4296			326.482	61.8056			288.332	0			289.385	63.3388			343.133	172.571			308.126	320.546			371.831	0			343.097	213.279			348.829	105.946			348.162
	433.589	336.03			279.856	40.3391			313.164	395.597			306.267	0			326.487	29.6006			288.337	0			289.389	34.8934			343.139	152.344			308.131	155.001			371.838	0			343.103	214.602			348.836	0			348.168
	433.598	140.246			279.86	0			313.169	271.553			306.272	0			326.493	0			303.665	0			289.394	0			343.145	88.5726			308.136	0			371.844	0			343.109	151.718			348.842	0			348.175
	433.606	0			279.865	0			313.175	85.7218			306.277	0			326.499	0			303.67	0			289.399	0			343.151	0			308.138	0			371.851	0			343.115	70.2978			348.847	158.203			348.181
	433.615	0			279.869	0			313.18	0			306.282	0			326.504	0			303.675	0			289.403	0			343.157	0			308.142	0			371.858	50.3579			343.121	0			348.854	231.733			348.187
	433.623	0			279.874	0			313.185	0			313.132	0			326.51	0			303.68	0			289.408	0			343.163	0			308.143	0			371.865	102.597			343.127	0			348.86	238.631			348.193
	433.632	0			284.601	0			313.19	0			313.138	0			335.321	0			303.685	134.184			291.252	0			343.169	0			308.147	0			371.872	124.531			343.133	0			348.866	169.117			348.199
	451.105	0			284.606	0			313.196	0			313.143	0			335.326	0			303.69	208.067			291.257	0			348.823	0			308.148	0			371.878	100.97			343.139	0			348.872	69.6604			348.206
	451.114	0			284.61	0			313.374	0			313.148	0			335.332	0			303.695	230.594			291.262	0			348.829	0			308.152	0			371.885	52.0934			344.536	0			348.878	0			348.212
	451.123	0			284.615	0			313.38	0			313.153	138.195			335.338	0			303.7	187.977			291.266	0			348.835	0			308.153	0			371.892	0			344.542	0			348.885	0			348.829
	451.132	0			284.619	39.3692			313.385	0			313.159	230.412			335.344	41.0197			303.705	107.385			291.271	33.2691			348.841	0			309.816	0			371.899	0			344.548	0			348.891	0			348.835
	451.141	112.42			284.624	81.7376			313.39	0			313.164	257.935			335.35	63.7953			303.711	0			291.276	62.7063			348.847	97.3589			309.821	0			371.906	0			344.554	0			348.897	0			348.841
	451.15	341.795			284.629	102.402			313.395	33.379			313.169	205.594			335.356	76.2253			303.716	0			291.281	75.1327			348.854	164.57			309.827	0			371.912	0			344.56	127.951			351.065	0			348.847
	451.159	573.282			284.633	86.3343			313.401	69.2707			313.175	113.886			335.361	73.3069			303.721	0			291.285	61.1905			348.86	191.598			309.832	0			376.133	0			344.566	191.116			351.071	0			348.854
	451.168	668.441			284.638	46.7694			313.406	85.4362			313.18	0			335.367	54.5857			303.726	0			291.29	32.4861			348.866	158.915			309.837	78.3877			376.14	0			344.573	206.311			351.077	0			348.86
	451.177	544.574			284.642	0			313.411	69.1818			313.185	0			335.373	0			307.087	0			291.295	0			348.872	89.282			309.842	113.779			376.147	0			344.579	168.552			351.083	0			348.866
	451.186	216.922			284.647	0			313.417	33.5496			313.19	0			335.379	0			307.092	0			291.3	0			348.878	0			309.847	115.865			376.154	0			344.585	102.565			351.09	105.273			348.872
	451.195	0			284.651	0			313.422	0			313.196	0			335.385	0			307.097	0			291.304	0			348.885	0			309.852	87.1311			376.16	58.4115			344.591	0			351.096	189.295			348.878
	451.204	0			284.656	0			313.427	0			315.113	0			335.391	0			307.103	0			291.309	0			348.891	0			309.858	47.1598			376.167	191.65			344.597	0			351.102	224.22			348.884
	451.213	0			291.012	0			313.433	0			315.118	0			335.84	0			307.108	127.944			292.075	0			348.897	0			309.863	0			376.174	311.741			344.603	0			351.108	186.444			348.891
	451.222	0			291.016	0			313.438	0			315.124	0			335.846	0			307.113	204.986			292.079	0			363.952	0			309.868	0			376.181	451.982			344.609	0			351.115	103.186			348.897
	452.115	0			291.021	0			315.113	0			315.129	0			335.851	0			307.118	231.585			292.084	0			363.959	0			309.873	0			376.188	508.69			348.798	0			351.121	0			348.903
	452.124	0			291.026	0			315.118	0			315.134	68.4318			335.857	0			307.123	189.588			292.089	0			363.965	0			309.878	0			376.195	567.919			348.804	0			351.127	0			348.91
	452.134	0			291.03	152.418			315.124	0			315.14	131.326			335.863	39.2076			307.128	108.015			292.093	38.7281			363.972	0			311.119	0			376.202	499.711			348.81	0			351.133	0			348.916
	452.143	0			291.035	581.743			315.129	0			315.145	161.712			335.869	65.2871			307.133	0			292.098	69.7692			363.978	75.1914			311.124	0			376.209	327.779			348.817	0			351.14	0			348.922
	452.152	92.5417			291.04	975.551			315.134	36.6836			315.15	137.859			335.875	75.3187			307.139	0			292.103	85.2016			363.985	126.796			311.129	0			376.216	194.878			348.823	79.458			366.089	0			363.511
	452.161	225.94			291.045	1133.54			315.14	72.3899			315.156	78.5441			335.881	63.5923			307.144	0			292.108	76.4619			363.992	151.135			311.134	0			376.223	59.6402			348.829	181.485			366.096	0			363.518
	452.17	295.446			291.049	934.636			315.145	91.9901			315.161	0			335.886	37.9857			307.149	0			292.112	50.3364			363.998	130.455			311.14	52.255			376.23	0			348.835	242.904			366.103	0			363.524
	452.179	245.051			291.054	525.232			315.15	79.749			315.166	0			335.892	0			324.316	0			292.118	0			364.005	76.3724			311.145	90.5928			376.237	0			348.841	216.495			366.109	0			363.531
	452.188	120.723			291.059	135.758			315.156	44.4104			315.172	0			335.898	0			324.322	0			292.122	0			364.011	0			311.15	108.623			376.244	0			348.847	127.201			366.116	512.906			363.537
	452.198	0			291.063	0			315.161	0			315.177	0			335.904	0			324.327	0			292.127	0			364.018	0			311.155	94.1162			376.251	0			348.854	0			366.123	2075.95			363.544
	452.207	0			291.068	0			315.166	0			316.097	0			335.91	0			324.333	0			292.132	0			364.025	0			311.16	55.7966			384.42	0			348.86	0			366.129	4722.53			363.551
	452.216	0			291.073	0			315.172	0			316.103	0			342.092	0			324.338	97.2535			303.886	0			364.031	0			311.166	0			384.427	0			348.866	0			366.136	7551.05			363.557
	452.226	0			291.078	0			315.177	0			316.108	0			342.098	0			324.344	164.728			303.891	0			364.79	0			311.171	0			384.434	0			348.872	0			366.143	7770.02	Hex+HexNAc	1	363.564
	495.114	0			294.797	0			319.667	0			316.113	0			342.104	0			324.349	190.449			303.896	0			364.797	0			311.176	0			384.441	0			366.089	0			366.149	5003.87			363.572
	495.125	0			294.802	0			319.673	0			316.119	30.9015			342.11	0			324.355	151.876			303.901	0			364.803	0			311.181	0			384.448	67.4599			366.096	0			366.156	2346.12			363.579
	495.135	0			294.807	0			319.678	0			316.124	64.4165			342.116	35.1577			324.36	75.3996			303.906	52.417			364.81	0			312.273	0			384.455	118.162			366.102	0			366.162	604.767			363.585
	495.146	0			294.812	0			319.684	0			316.129	90.1674			342.122	67.7702			324.366	0			303.911	87.3979			364.817	80.5437			312.278	0			384.463	134.549			366.109	0			366.169	31.0974			363.592
	495.156	748.834			294.816	51.8685			319.689	45.6009			316.135	89.5111			342.128	84.8396			324.372	0			303.916	97.7817			364.823	143.682			312.283	0			384.47	105.362			366.116	44.7638			366.176	0			366.089
	495.167	3342.36			294.821	93.6317			319.695	79.7403			316.14	61.5054			342.134	72.2118			324.377	0			303.921	77.6369			364.83	168.108			312.288	0			384.477	53.5779			366.122	390.651			366.183	0			366.096
	495.177	9180.79			294.826	105.983			319.7	90.6638			316.145	26.6063			342.14	38.7727			324.383	0			303.926	41.9936			364.836	136.358			312.293	61.2414			384.484	0			366.129	1024.44			366.189	0			366.102
	495.187	15546			294.831	82.7982			319.705	71.822			316.151	0			342.146	0			334.472	0			303.931	0			364.843	72.2759			312.299	88.9084			384.491	0			366.136	2015.96			366.196	0			366.109
	495.198	18488			294.836	42.9208			319.711	38.6411			316.156	0			342.152	0			334.478	0			303.936	0			364.85	0			312.304	95.837			384.498	0			366.142	2208.88	Hex+HexNAc	1	376.119	0			366.116
	495.208	13266			294.84	0			319.716	0			316.161	0			342.158	0			334.484	0			303.941	0			364.857	0			312.309	78.1938			384.506	0			366.149	1400.85			376.126	0			366.123
	495.219	6972.86			294.845	0			319.722	0			316.167	0			342.164	0			334.49	0			303.946	0			364.864	0			312.314	45.7233			395.762	0			366.156	659.551			376.133	0			366.129
	495.229	1998.81			294.85	0			319.727	0			317.327	0			348.137	0			334.495	116.865			307.082	0			364.87	0			312.32	0			395.77	0			366.162	157.609			376.14	0			366.136
	495.239	513.863			294.855	0			319.732	0			317.333	0			348.143	0			334.501	191.514			307.087	0			366.089	0			312.325	0			395.777	0			366.169	0			376.147	116.772			366.143
	495.25	0			296.514	0			320.183	0			317.338	0			348.149	0			334.507	213.816			307.092	0			366.096	0			312.33	0			395.785	0			366.176	0			376.154	226.804			366.149
	495.26	0			296.519	0			320.189	0			317.343	0			348.156	0			334.513	165.901			307.097	0			366.102	0			312.336	0			395.792	50.4599			366.182	0			376.16	292.742			366.156
	495.271	0			296.524	0			320.194	0			317.349	41.039			348.162	39.6268			334.519	81.2662			307.103	65.505			366.109	0			313.58	0			395.8	103.409			366.189	0			376.167	257.762			366.162
	495.281	0			296.529	0			320.199	0			317.354	74.6318			348.168	72.3486			334.525	0			307.108	181.039			366.116	37.9739			313.585	0			395.807	140.419			367.101	0			376.174	140.118			366.169
	496.129	0			296.533	46.5772			320.205	32.2985			317.359	97.839			348.174	89.6561			334.53	0			307.113	245.289			366.122	556.357			313.591	0			395.815	134.089			367.108	0			376.181	0			366.176
	496.14	0			296.538	78.7665			320.21	68.941			317.365	97.9244			348.18	81.9438			334.536	0			307.118	235.942			366.129	1229.15			313.596	0			395.822	87.6498			367.115	0			376.188	0			366.182
	496.15	0			296.543	93.2264			320.216	88.9457			317.37	74.3515			348.186	54.0599			334.542	0			307.123	159.872			366.136	1785.98			313.601	46.172			395.83	0			367.121	0			376.195	0			366.189
	496.161	0			296.548	81.2344			320.221	77.0601			317.375	40.7112			348.193	0			343.073	0			307.128	28.901			366.142	1833.09	Hex+HexNAc	1	313.607	79.3684			395.837	0			367.128	133.94			376.202	107.654			371.362
	496.171	387.42			296.553	49.9622			320.227	42.902			317.381	0			348.199	0			343.079	0			307.133	0			366.149	1334.3			313.612	94.8149			395.844	0			367.135	231.27			376.209	202.915			371.369
	496.182	1296.26			296.558	0			320.232	0			317.386	0			348.205	0			343.085	0			307.138	0			366.156	656.905			313.617	82.5432			395.852	0			367.141	272.729			376.216	235.539			371.376
	496.192	2157.58			296.562	0			320.238	0			317.391	0			348.211	0			343.091	0			307.144	0			366.162	90.5209			313.622	50.2795			401.211	0			367.148	228.522			376.223	184.087			371.382
	496.203	2473.18			296.567	0			320.243	0			317.397	0			348.606	0			343.097	85.0905			307.149	0			366.169	0			313.628	0			401.218	0			367.155	131.812			376.23	94.0692			371.389
	496.213	1997.73			296.572	0			320.248	0			323.37	0			348.612	0			343.103	183.888			308.609	0			366.176	0			313.633	0			401.226	0			367.162	0			376.237	0			371.396
	496.224	1086.4			297.68	0			325.076	0			323.376	0			348.618	0			343.109	284.005			308.614	0			366.182	0			313.638	0			401.234	0			367.169	0			376.244	0			371.403
	496.234	125.968			297.685	0			325.082	0			323.381	0			348.625	0			343.115	316.947			308.619	0			366.189	0			313.644	0			401.241	61.2886			367.175	0			376.251	0			371.409
	496.245	0			297.69	0			325.087	0			323.387	0			348.631	46.2739			343.121	257.852			308.625	0			376.147	0			315.991	0			401.249	116.679			367.182	0			376.257	0			371.416
	496.256	0			297.695	0			325.093	0			323.392	38.5788			348.637	77.0054			343.127	144.184			308.63	40.0213			376.154	0			315.996	0			401.257	148.038			376.126	0			420.817	0			371.423
	496.266	0			297.7	36.0681			325.098	57.7656			323.398	69.562			348.643	95.3739			343.133	0			308.635	66.2553			376.16	0			316.002	0			401.264	130.691			376.133	0			420.825	0			371.43
	496.276	0			297.704	77.6505			325.104	306.26			323.403	81.9604			348.649	90.5118			343.139	0			308.64	77.517			376.167	0			316.007	0			401.272	76.1075			376.14	0			420.833	0			371.437
	511.106	0			297.709	97.5762			325.109	464.322			323.409	65.3144			348.655	64.9773			343.145	0			308.645	67.2505			376.174	146.965			316.012	59.7045			401.28	0			376.147	0			420.841	0			371.443
	511.117	0			297.714	80.6313			325.115	487.547			323.414	32.4846			348.662	0			343.151	0			308.65	41.8904			376.181	271.647			316.018	93.7251			401.288	0			376.154	214.117			420.849	145.72			371.79
	511.128	0			297.719	40.5483			325.12	362.541			323.42	0			348.668	0			372.532	0			308.656	0			376.188	340.882			316.023	110.072			401.295	0			376.16	373.684			420.858	226.28			371.797
	511.139	0			297.724	0			325.126	180.562			323.426	0			348.674	0			372.539	0			308.661	0			376.195	296.616			316.028	98.3735			401.303	0			376.167	487.965			420.866	259.341			371.804
	511.15	127.123			297.729	0			325.132	0			323.431	0			348.68	0			372.546	0			308.666	0			376.202	167.669			316.034	63.4332			401.714	0			376.174	479.705			420.874	214.993			371.81
	511.161	251.602			297.734	0			325.137	0			323.437	0			348.705	0			372.553	0			308.671	0			376.209	0			316.039	0			401.722	0			376.181	349.478			420.882	116.976			371.817
	511.172	310.262			297.738	0			325.143	0			325.076	0			348.711	0			372.56	94.0102			312.299	0			376.216	0			316.044	0			401.73	0			376.188	115.013			420.89	0			371.824
	511.183	261.707			300.003	0			325.148	0			325.082	0			348.717	0			372.567	161.063			312.304	0			376.223	0			316.05	0			401.737	0			376.195	0			420.899	0			371.831
	511.194	144.998			300.008	0			327.52	0			325.087	0			348.723	0			372.573	195.733			312.309	0			376.23	0			316.055	0			401.745	72.4614			376.202	0			420.907	0			371.838
	511.205	0			300.013	0			327.525	0			325.093	0			348.73	43.6913			372.58	179.094			312.314	0			390.226	0			328.823	0			401.753	117.548			376.209	0			420.915	0			371.844
	511.216	0			300.018	0			327.531	0			325.098	261.903			348.736	78.9699			372.587	119.499			312.32	40.6777			390.234	0			328.829	0			401.76	142.744			376.216	0			434.173	0			371.851
	511.227	0			300.023	36.7273			327.536	0			325.104	672.905			348.742	91.9545			372.594	0			312.325	70.5889			390.241	0			328.834	0			401.768	130.187			406.804	0			434.181	0			371.858
	511.238	0			300.028	83.5748			327.542	37.0893			325.109	1079.86			348.748	71.4705			372.601	0			312.33	83.1982			390.248	0			328.84	0			401.776	85.0322			406.811	0			434.19	0			371.865
	517.111	0			300.033	107.74			327.548	68.5903			325.115	1201.6			348.754	32.803			372.608	0			312.335	68.9322			390.256	66.4069			328.845	42.1782			401.783	0			406.819	0			434.198	0			371.872
	517.122	0			300.038	91.4672			327.553	82.6762			325.12	947.424			348.761	0			372.614	0			312.341	37.2726			390.263	137.025			328.851	84.4392			401.791	0			406.827	0			434.207	198.082			376.133
	517.133	0			300.043	48.4905			327.559	72.4609			325.126	509.58			348.767	0			376.133	0			312.346	0			390.27	173.56			328.857	102.911			401.799	0			406.835	94.931			434.216	623.22			376.14
	517.145	0			300.048	0			327.565	46.0142			325.132	110.386			348.773	0			376.14	0			312.351	0			390.278	149.063			328.862	79.5974			401.806	0			406.843	179.47			434.224	925.504			376.147
	517.156	440.005			300.053	0			327.57	0			325.137	0			348.779	0			376.147	0			312.357	0			390.285	86.3849			328.868	33.1479			406.858	0			406.85	232.355			434.233	1051.23			376.154
	517.167	867.171			300.058	0			327.576	0			325.143	0			349.602	0			376.154	0			312.362	0			390.293	0			328.874	0			406.866	0			406.858	355.436			434.241	873.981			376.16
	517.178	1082.92			300.063	0			327.582	0			325.148	0			349.608	0			376.16	90.3249			316.594	0			390.3	0			328.88	0			406.874	0			406.866	334.137			434.25	595.447			376.167
	517.189	942.842			301.18	0			327.587	0			325.154	0			349.615	0			376.167	169.459			316.599	0			390.307	0			328.886	0			406.881	0			406.874	334.459			434.258	286.373			376.174
	517.2	566.367			301.185	0			330.258	0			329.122	0			349.621	0			376.174	234.211			316.605	0			390.315	0			328.891	0			406.889	52.9696			406.881	399.12			434.267	181.097			376.181
	517.212	0			301.19	0			330.264	0			329.128	0			349.627	42.5452			376.181	246.444			316.61	0			398.382	0			343.061	0			406.897	109.572			406.889	386.086			434.276	60.0857			376.188
	517.223	0			301.195	0			330.27	0			329.134	0			349.633	69.5448			376.188	197.441			316.616	42.7201			398.39	0			343.067	0			406.905	133.924			406.897	254.122			434.285	0			376.195
	517.234	0			301.2	47.0959			330.275	0			329.139	0			349.639	80.7666			376.195	117.351			316.621	83.4801			398.397	0			343.073	0			406.913	109.001			406.905	154.992			434.293	0			376.202
	517.245	0			301.205	80.3069			330.281	53.1598			329.145	33.2897			349.646	69.9343			376.202	107.915			316.626	108.829			398.405	0			343.079	0			406.92	55.6306			406.913	0			434.302	0			376.209
	599.965	0			301.21	94.0303			330.287	84.0398			329.151	59.2785			349.652	43.8868			376.209	208.75			316.632	102.06			398.412	66.4674			343.085	70.8545			406.928	0			406.921	0			434.31	0			376.216
	599.979	0			301.215	79.884			330.292	92.536			329.156	71.574			349.658	0			376.216	262.654			316.637	69.0529			398.42	126.093			343.091	106.548			406.936	0			406.929	0			495.397	0			376.223
	599.993	0			301.219	47.0203			330.298	73.4185			329.162	61.4693			349.664	0			376.223	223.346			316.642	31.1606			398.427	161.195			343.097	115.713			406.944	0			406.937	0			495.408	0			376.23
	600.007	0			301.224	0			330.304	39.6312			329.168	35.5973			349.671	0			376.23	119.017			316.648	0			398.435	148.776			343.103	90.7352			406.952	0			416.324	0			495.418	0			376.237
	600.021	319.761			301.229	0			330.31	0			329.173	0			349.677	0			376.237	0			316.653	0			398.442	97.2983			343.109	93.0093			424.36	0			416.332	0			495.428	0			376.244
	600.035	667.166			301.234	0			330.315	0			329.179	0			351.833	0			376.244	0			316.658	0			398.451	0			343.115	87.9403			424.369	0			416.34	0			495.439	104.529			376.251
	600.049	927.763			301.239	0			330.321	0			329.185	0			351.839	0			376.251	0			316.664	0			398.458	0			343.121	175.423			424.377	0			416.348	0			495.449	191.363			376.258
	600.063	900.798			301.796	0			330.327	0			329.19	0			351.846	0			376.258	0			317.838	0			398.466	0			343.127	203.716			424.385	0			416.356	60.4524			495.46	226.324			376.265
	600.077	600.427			301.801	0			334.089	0			333.389	0			351.852	0			387.694	0			317.843	0			398.473	0			343.133	172.491			424.394	69.1982			416.364	160.237			495.47	185.356			376.272
	600.09	172.445			301.806	0			334.095	0			333.395	0			351.858	50.3658			387.701	0			317.848	0			406.796	0			343.139	94.0751			424.402	126.762			416.372	215.913			495.481	101.198			384.971
	600.105	0			301.811	0			334.101	0			333.401	0			351.864	72.4404			387.708	0			317.854	0			406.804	0			343.145	40.7972			424.41	163.3			416.38	179.232			495.491	0			384.978
	600.119	0			301.816	43.5744			334.106	0			333.407	0			351.871	81.5935			387.716	0			317.859	36.9086			406.811	0			343.151	0			424.418	158.801			416.388	87.3272			495.502	0			384.985
	600.133	0			301.82	87.3886			334.112	40.1893			333.412	45.0711			351.877	72.4145			387.723	88.548			317.865	64.3209			406.819	0			343.157	0			424.427	117.615			416.397	0			495.512	0			384.992
	600.146	0			301.825	111.358			334.118	72.2793			333.418	69.4749			351.883	48.3946			387.73	156.11			317.87	75.5067			406.827	56.1773			343.163	0			424.435	63.3907			416.405	0			495.523	0			384.999
	656.081	0			301.83	99.4275			334.124	86.9298			333.424	75.7324			351.889	0			387.737	187.582			317.875	62.966			406.835	129.641			343.169	0			424.444	0			416.413	0			567.111	0			385.007
	656.096	0			301.835	61.0331			334.13	73.8787			333.43	59.7655			351.896	0			387.745	160.994			317.881	34.7485			406.843	181.433			345.405	0			424.452	0			416.421	0			567.124	0			385.014
	656.112	0			301.84	0			334.135	42.0931			333.435	31.825			351.902	0			387.752	92.8801			317.886	0			406.85	174.373			345.411	0			424.46	0			432.88	0			567.137	0			385.021
	656.128	0			301.845	0			334.141	0			333.441	0			351.908	0			387.759	0			317.892	0			406.858	168.438			345.418	0			424.469	0			432.888	0			567.15	0			385.028
	656.144	121.312			301.85	0			334.147	0			333.447	0			359.817	0			387.767	0			317.897	0			406.866	132.308			345.424	0			426.216	0			432.897	0			567.162	144.077			385.036
	656.16	279.512			301.855	0			334.153	0			333.453	0			359.824	0			387.774	0			317.902	0			406.874	192.62			345.43	60.8919			426.224	0			432.905	0			567.175	383.796			385.043
	656.176	381.603			303.033	0			334.159	0			333.459	0			359.83	0			387.781	0			320.891	0			406.881	190.454			345.436	97.6487			426.233	0			432.914	136.893			567.188	531.634			385.05
	656.192	347.208			303.038	0			335.315	0			337.081	0			359.837	0			406.796	0			320.897	0			406.889	128.616			345.442	108.28			426.241	0			432.922	207.512			567.201	537.482			385.057
	656.208	207.188			303.043	0			335.321	0			337.087	0			359.843	49.0947			406.804	0			320.902	0			406.897	0			345.448	87.4762			426.249	64.483			432.931	235.433			567.214	398.613			385.94
	656.224	0			303.048	0			335.326	0			337.093	0			359.85	77.3333			406.811	0			320.908	0			406.905	108.496			345.454	49.4675			426.258	118.83			432.939	204.65			567.226	184.293			385.947
	656.24	0			303.053	55.093			335.332	0			337.099	0			359.856	84.7996			406.819	0			320.913	47.4236			406.913	161.125			345.461	0			426.266	140.57			432.948	132.346			567.239	64.1618			385.954
	656.256	0			303.058	83.8469			335.338	57.2497			337.104	45.0363			359.863	67.3565			406.827	74.7493			320.919	74.733			406.92	164.842			345.467	0			426.274	113.191			432.957	0			567.252	0			385.962
	656.272	0			303.063	96.4215			335.344	86.2031			337.11	64.2224			359.869	37.6993			406.835	167.055			320.924	81.7832			406.928	121.687			345.473	0			426.283	56.3273			432.965	0			567.265	0			385.969
	721.114	0			303.068	87.874			335.35	91.149			337.116	68.0058			359.876	0			406.843	212.795			320.93	63.8703			406.936	61.6515			345.479	0			426.291	0			432.974	0			567.278	0			385.976
	721.133	0			303.073	62.8322			335.356	69.3738			337.122	54.0836			359.882	0			406.85	176.232			320.935	33.9911			406.944	0			348.792	0			426.299	0			432.982	0			567.291	0			385.983
	721.151	0			303.078	0			335.361	35.7571			337.128	30.7876			359.889	0			406.858	90.51			320.94	0			406.952	0			348.798	0			426.308	0			434.181	0			599.924	0			385.99
	721.17	0			303.083	0			335.367	0			337.134	0			359.895	0			406.866	0			320.946	0			406.96	0			348.804	0			426.316	0			434.19	0			599.938	0			385.998
	721.188	144.59			303.088	0			335.373	0			337.14	0			360.7	0			406.874	0			320.951	0			406.967	0			348.81	0			428.487	0			434.198	0			599.952	0			386.005
	721.206	277.409			303.093	0			335.379	0			337.146	0			360.706	0			406.881	0			320.957	0			423.689	0			348.817	44.3276			428.496	0			434.207	0			599.966	0			386.012
	721.225	344.693			305.896	0			335.385	0			337.152	0			360.713	0			406.889	69.3574			324.316	0			423.698	0			348.823	91.1174			428.504	0			434.216	349.828			599.98	357.189			386.019
	721.243	290.544			305.901	0			336.495	0			338.731	0			360.719	0			406.897	173.254			324.322	0			423.706	0			348.829	108.405			428.513	0			434.224	659.791			599.994	870.812			386.027
	721.261	153.765			305.906	0			336.5	0			338.737	0			360.726	33.7165			406.905	249.717			324.327	0			423.714	0			348.835	82.7896			428.521	55.8511			434.233	983.308			600.008	1554.53			390.688
	721.28	0			305.911	0			336.506	0			338.743	0			360.732	67.137			406.913	245.674			324.333	0			423.722	79.5915			348.841	37.2954			428.529	109.901			434.241	1051.07			600.022	1779.66			390.695
	721.298	0			305.916	43.8753			336.512	0			338.749	0			360.739	89.0738			406.92	164.978			324.338	40.412			423.731	145.872			348.848	0			428.538	137.652			434.25	932.071			600.036	1917.87			390.702
	721.317	0			305.921	96.9599			336.518	48.7211			338.755	38.1172			360.745	82.1139			406.928	66.4794			324.344	73.7429			423.739	182.561			348.854	0			428.546	119.642			434.258	606.138			600.05	1397.25			390.71
	721.335	0			305.926	132.582			336.524	77.9613			338.761	61.2744			360.752	49.4629			406.937	0			324.349	89.4059			423.747	165.209			348.86	0			428.555	68.9766			434.267	477.401			600.063	1225.7			390.717
	733.319	0			305.931	124.532			336.53	91.1038			338.767	73.3835			360.758	0			406.944	0			324.355	77.2942			423.756	107.222			348.866	0			428.563	0			434.276	270.673			600.077	1469.91			390.724
	733.337	0			305.936	78.1723			336.536	78.2411			338.772	66.5823			360.765	0			406.952	0			324.36	88.8136			423.764	0			352.278	0			428.571	0			434.284	292.065			600.091	1425.9			390.732
	733.356	0			305.942	0			336.541	45.9256			338.778	43.1727			360.771	0			406.96	0			324.366	74.5405			423.772	0			352.285	0			428.58	0			434.293	201.774			600.105	1110.46			390.739
	733.375	0			305.947	0			336.548	0			338.785	0			360.778	0			410.969	0			324.371	86.4037			423.781	0			352.291	0			428.588	0			434.301	244.986			600.119	641.254			390.746
	733.394	171.492			305.952	0			336.553	0			338.791	0			366.089	0			410.977	0			324.377	71.7102			423.789	0			352.297	0			432.845	0			434.31	217.599			600.133	261.598			390.754
	733.413	302.062			305.957	0			336.559	0			338.797	0			366.095	0			410.984	0			324.382	41.4005			434.173	0			352.304	59.2266			432.854	0			434.319	143.324			600.147	0			390.761
	733.432	387.736			313.127	0			336.565	0			338.802	0			366.102	0			410.992	0			324.388	0			434.181	0			352.31	104.27			432.862	0			434.328	0			600.161	0			390.768
	733.45	376.198			313.132	0			338.276	0			339.525	0			366.109	0			411	126.531			324.394	0			434.19	0			352.316	116.643			432.871	0			434.336	0			600.175	0			390.776
	733.469	272.149			313.138	0			338.282	0			339.531	0			366.115	46.5813			411.008	193.347			324.399	0			434.198	0			352.322	87.045			432.88	97.1919			434.345	0			600.189	0			391.671
	733.488	138.056			313.143	0			338.288	0			339.537	0			366.122	713			411.016	208.694			324.405	0			434.207	68.2338			352.329	38.856			432.888	133.814			434.353	0			600.817	0			391.678
	733.507	0			313.148	55.9115			338.294	0			339.543	0			366.129	1800.28			411.024	162.269			325.561	0			434.216	333.815			352.335	0			432.897	137.449			441.42	0			600.831	0			391.686
	733.526	0			313.154	191.665			338.3	50.5377			339.549	28.3892			366.135	2848.82			411.032	84.0149			325.566	0			434.224	542.76			352.341	0			432.905	106.425			441.429	0			600.845	0			391.693
	733.545	0			313.159	298.396			338.306	85.9144			339.555	56.7196			366.142	3191.35			411.04	0			325.572	0			434.233	620.774			352.348	0			432.914	57.8449			441.438	0			600.859	0			391.701
	733.564	0			313.164	305.67			338.311	99.7865			339.561	71.0917			366.148	2231.17	Hex+HexNAc	1	411.048	0			325.577	0			434.241	507.594			352.354	0			432.922	0			441.446	0			600.873	137.064			391.708
	755.119	0			313.169	210.248			338.317	81.7894			339.567	62.0557			366.155	1030.18			411.056	0			325.583	57.0351			434.25	306.06			352.976	0			432.931	0			441.455	125.249			600.887	226.519			391.715
	755.139	0			313.175	88.6079			338.323	45.077			339.572	37.016			366.162	207.81			411.064	0			325.589	92.9017			434.258	200.124			352.982	0			432.939	0			441.464	225.229			600.901	257.755			391.723
	755.159	0			313.18	0			338.329	0			339.578	0			366.169	0			434.164	0			325.594	104.267			434.267	172.624			352.988	0			432.948	0			441.473	263.289			600.915	211.568			391.73
	755.178	0			313.185	0			338.335	0			339.584	0			366.175	0			434.173	0			325.6	84.6647			434.276	151.418			352.995	0			434.19	0			441.482	217.403			600.929	119.464			391.737
	755.198	156.624			313.19	0			338.341	0			339.59	0			366.182	0			434.181	0			325.605	48.2636			434.284	86.8481			353.001	47.1178			434.198	0			441.49	126.62			600.943	0			391.745
	755.218	292.781			313.196	0			338.347	0			339.596	0			366.189	0			434.19	0			325.611	0			434.293	0			353.007	85.4946			434.207	0			441.499	0			600.957	0			391.752
	755.237	372.076			314.102	0			345.716	0			342.524	0			376.035	0			434.198	312.229			325.617	0			434.302	0			353.013	105.795			434.216	0			441.508	0			600.971	0			391.76
	755.257	333.334			314.107	0			345.722	0			342.53	0			376.042	0			434.207	475.992			325.622	0			434.31	0			353.02	93.3771			434.224	241.282			441.517	0			600.985	0			399.903
	755.277	205.024			314.113	0			345.728	0			342.536	0			376.049	0			434.216	540.096			325.628	0			434.319	0			353.026	55.8757			434.233	456.581			441.526	0			636.598	0			399.91
	755.296	0			314.118	0			345.734	0			342.542	0			376.056	0			434.224	455.054			328.568	0			441.473	0			353.031	0			434.241	580.996			450.805	0			636.613	0			399.918
	755.316	0			314.123	55.8415			345.74	70.595			342.548	27.1707			376.063	55.3714			434.233	363.917			328.574	0			441.482	0			353.038	0			434.25	604.719			450.815	0			636.628	0			399.925
	755.336	0			314.128	89.7414			345.746	98.1475			342.554	60.2864			376.07	91.6701			434.241	289.527			328.58	0			441.49	0			353.044	0			434.258	700.236			450.824	0			636.644	0			399.933
	755.355	0			314.134	101.886			345.752	100.137			342.56	82.7083			376.077	107.928			434.25	479.774			328.585	0			441.499	0			353.05	0			434.267	767.328			450.833	0			636.659	120.104			399.941
	790.933	0			314.139	83.4837			345.758	74.3081			342.566	79.2761			376.084	91.8896			434.258	642.569			328.591	45.9412			441.508	85.492			359.935	0			434.276	861.548			450.842	97.6173			636.674	206.007			399.948
	790.954	0			314.144	45.7367			345.764	36.7163			342.572	53.3506			376.091	77.9574			434.267	615.101			328.597	68.3672			441.517	140.977			359.941	0			434.284	841.325			450.851	175.127			636.689	243.384			399.956
	790.975	0			314.15	0			345.771	0			342.578	0			376.098	67.6989			434.276	457.716			328.602	78.6098			441.526	160.577			359.947	0			434.293	624.876			450.86	213.725			636.705	216.265			399.963
	790.996	0			314.155	0			345.777	0			342.584	0			376.105	181.053			434.284	307.36			328.608	69.0827			441.534	131.339			359.954	0			434.301	352.811			450.869	180.206			636.72	145.849			399.971
	791.017	120.089			314.16	0			345.783	0			342.59	0			376.111	248.859			434.293	153.153			328.614	43.3066			441.543	74.7601			359.96	58.9134			434.31	108.868			450.878	95.397			636.735	0			399.978
	791.038	250.046			314.166	0			345.789	0			342.596	0			376.118	251.682			434.302	0			328.619	0			441.552	0			359.967	86.9429			434.319	49.8107			450.888	0			636.75	0			399.986
	791.059	329.274			315.357	0			346.375	0			343.972	0			376.125	159.418			434.31	0			328.625	0			441.561	0			359.973	100.093			434.327	0			450.897	0			636.766	0			399.994
	791.08	306.338			315.363	0			346.381	0			343.978	0			376.132	83.7241			434.319	0			328.631	0			441.57	0			359.98	91.5425			434.336	0			450.906	0			636.781	0			406.85
	791.101	199.845			315.368	0			346.387	0			343.984	0			376.139	0			434.327	0			328.636	0			441.579	0			359.986	65.1271			434.345	0			450.915	0			717.729	0			406.858
	791.123	0			315.373	0			346.394	0			343.99	0			376.146	0			478.062	0			329.163	0			454.69	0			359.993	0			434.353	0			469.434	0			717.747	0			406.866
	791.144	0			315.379	53.4935			346.4	50.8577			343.996	53.4539			376.153	0			478.072	0			329.168	0			454.699	0			359.999	0			437.357	0			469.444	0			717.765	0			406.874
	791.165	0			315.384	94.7087			346.406	73.7292			344.002	75.1027			376.16	0			478.082	0			329.174	0			454.708	0			360.006	0			437.366	0			469.453	0			717.784	0			406.881
	791.186	0			315.389	109.475			346.412	84.1701			344.008	77.4846			376.562	0			478.091	0			329.18	0			454.717	0			360.012	0			437.374	0			469.463	0			717.802	133.003			406.889
	823.563	0			315.395	89.2816			346.418	73.5564			344.014	59.6952			376.569	0			478.101	82.0959			329.185	32.76			454.726	80.8255			366.084	0			437.383	0			469.473	127.01			717.82	222.854			406.897
	823.585	0			315.4	50.0412			346.424	46.2753			344.021	32.473			376.576	0			478.111	180.152			329.191	71.3761			454.736	130.152			366.089	0			437.392	65.9103			469.482	196.655			717.838	268.085			406.905
	823.608	0			315.406	0			346.43	0			344.027	0			376.582	0			478.121	226.884			329.197	100.191			454.745	153.256			366.096	0			437.4	111.117			469.492	223.567			717.856	229.095			406.913
	823.63	0			315.411	0			346.437	0			344.033	0			376.589	33.1185			478.131	190.142			329.202	98.6741			454.754	139.374			366.102	0			437.409	129.78			469.502	189.165			717.875	130.813			406.92
	823.652	179.83			315.416	0			346.443	0			344.039	0			376.596	70.1075			478.141	104.295			329.208	66.6533			454.763	100.956			366.11	8.32204			437.418	114.009			469.511	112.479			717.893	0			406.928
	823.675	291.142			315.421	0			346.449	0			344.045	0			376.603	87.8198			478.151	0			329.214	26.0146			454.773	0			366.116	344.257			437.426	76.0426			469.521	0			717.911	0			406.936
	823.697	338.638			327.149	0			351.846	0			347.27	0			376.61	73.3742			478.161	0			329.219	0			454.782	0			366.123	1523.41			437.436	0			469.531	0			717.93	0			406.944
	823.72	286.562			327.154	0			351.852	0			347.276	0			376.617	39.4604			478.171	0			329.225	0			454.791	0			366.129	3447.5			437.444	0			469.54	0			717.948	0			406.952
	823.742	166.388			327.16	0			351.858	0			347.282	0			376.624	0			478.181	0			329.231	0			454.8	0			366.136	5427.27			437.453	0			469.55	0			771.871	0			406.959
	823.765	0			327.166	0			351.864	0			347.288	0			376.631	0			496.204	0			329.236	0			464.979	0			366.143	5630.84	Hex+HexNAc	1	437.462	0			488.411	0			771.891	0			406.967
	823.787	0			327.171	64.0891			351.871	47.4218			347.294	28.1196			376.638	0			496.214	0			331.069	0			464.989	0			366.149	3679.92			464.048	0			488.421	0			771.912	0			406.975
	823.809	0			327.177	107.432			351.877	82.0917			347.301	58.0696			376.645	0			496.225	0			331.074	0			464.998	0			366.156	1713.02			464.058	0			488.431	0			771.932	0			406.983
	823.832	0			327.182	119.738			351.883	95.7989			347.307	74.5644			378.21	0			496.235	0			331.08	0			465.008	0			366.162	373.789			464.067	0			488.442	0			771.952	181.999			416.211
	836.953	0			327.188	94.1242			351.889	78.9545			347.313	66.1866			378.217	0			496.245	124.11			331.086	0			465.017	83.9583			366.169	0			464.077	0			488.452	105.839			771.973	275.427			416.219
	836.976	0			327.194	50.2177			351.896	43.6895			347.319	39.6699			378.224	0			496.256	236.789			331.092	52.299			465.027	140.987			366.176	0			464.086	61.1751			488.462	193.229			771.993	289.504			416.227
	836.999	0			327.2	0			351.902	0			347.325	0			378.231	0			496.266	308.218			331.097	79.5933			465.036	162.313			366.182	0			464.096	106.262			488.472	244.62			772.013	217.829			416.235
	837.022	0			327.205	0			351.908	0			347.331	0			378.238	39.8904			496.277	284.618			331.103	86.5138			465.046	134.558			366.189	0			464.105	127.21			488.483	229.715			772.034	114.033			416.243
	837.045	196.552			327.211	0			351.915	0			347.338	0			378.245	69.6319			496.287	180.229			331.109	67.7128			465.055	75.3534			367.101	0			464.115	109.374			488.493	160.274			772.054	0			416.251
	837.068	299.127			327.216	0			351.921	0			347.344	0			378.252	81.7074			496.298	67.6996			331.114	34.6643			465.065	0			367.108	0			464.124	64.3732			488.503	0			772.075	0			416.259
	837.091	335.774			334.014	0			353.523	0			347.694	0			378.259	66.603			496.309	0			331.12	0			465.075	0			367.115	0			464.134	0			488.514	0			772.095	0			416.268
	837.114	285.876			334.02	0			353.53	0			347.7	0			378.266	34.866			496.319	0			331.126	0			465.084	0			367.121	0			464.143	0			488.524	0			772.115	0			416.276
	837.137	177.142			334.025	0			353.536	0			347.706	0			378.273	0			496.33	0			331.132	0			465.094	0			367.128	76.9734			464.153	0			488.534	0			901.881	0			416.284
	837.159	0			334.031	0			353.542	0			347.712	0			378.28	0			496.34	0			331.138	0			504.937	0			367.135	112.271			464.162	0			528.244	0			901.907	0			416.292
	837.182	0			334.037	54.9799			353.548	51.337			347.719	33.7721			378.287	0			501.904	0			342.086	0			504.948	0			367.141	124.456			476.538	0			528.255	0			901.933	0			416.3
	837.205	0			334.043	102.639			353.555	76.9032			347.725	60.5144			378.294	0			501.915	0			342.092	0			504.958	0			367.148	104.286			476.548	0			528.267	0			901.959	0			416.308
	837.228	0			334.049	126.534			353.561	86.146			347.731	71.5811			383.698	0			501.926	0			342.098	0			504.969	0			367.155	62.547			476.558	0			528.278	0			901.984	161.566			416.316
	851.096	0			334.054	109.761			353.567	73.047			347.737	59.473			383.705	0			501.936	0			342.104	0			504.98	104.131			367.161	0			476.568	0			528.29	155.789			902.01	240.146			416.324
	851.119	0			334.06	65.5138			353.574	45.2382			347.743	32.7935			383.712	0			501.947	133.154			342.11	49.4083			504.991	154.153			367.168	0			476.578	109.028			528.301	227.909			902.036	265.372			416.332
	851.143	0			334.066	0			353.581	0			347.75	0			383.719	0			501.958	209.28			342.116	83.0571			505.001	164.999			367.175	0			476.588	155.248			528.313	238.862			902.061	226.098			416.34
	851.167	0			334.072	0			353.587	0			347.756	0			383.726	38.7444			501.968	232.618			342.122	94.7373			505.012	133.572			367.181	0			476.597	160.755			528.324	185.187			902.087	146.147			416.348
	851.19	140.751			334.077	0			353.593	0			347.762	0			383.734	75.387			501.979	184.127			342.128	76.6122			505.023	79.8112			376.14	0			476.607	124.059			528.336	101.057			902.113	0			416.356
	851.214	272.128			334.083	0			353.6	0			347.769	0			383.741	90.4815			501.99	94.4447			342.134	41.7319			505.034	0			376.147	0			476.617	67.5575			528.347	0			902.139	0			416.364
	851.237	328.382			335.082	0			356.199	0			348.476	0			383.748	73.7787			502.001	0			342.14	0			505.045	0			376.154	0			476.627	0			528.359	0			902.165	0			416.372
	851.261	261.744			335.088	0			356.206	0			348.483	0			383.755	39.127			502.011	0			342.146	0			505.055	0			376.16	0			476.637	0			528.37	0			902.19	0			416.38
	851.284	124.238			335.094	0			356.212	0			348.489	0			383.763	0			502.022	0			342.152	0			505.066	0			376.167	74.9217			476.647	0			528.382	0			909.51	0			416.389
	851.308	0			335.099	0			356.219	0			348.495	0			383.77	0			502.033	0			342.158	0			521.818	0			376.174	122.974			476.657	0			567.085	0			909.536	0			416.397
	851.332	0			335.105	47.9116			356.225	33.6293			348.501	41.2933			383.777	0			506.426	0			343.073	0			521.829	0			376.181	143.169			476.844	0			567.098	0			909.562	0			416.405
	851.355	0			335.111	201.222			356.231	69.0937			348.507	63.5505			383.784	0			506.437	0			343.079	0			521.841	0			376.188	163.599			476.854	0			567.111	0			909.588	0			416.413
	851.379	0			335.117	356.802			356.238	89.5064			348.513	69.8498			384.076	0			506.447	0			343.085	0			521.852	0			376.195	168.882			476.864	0			567.124	0			909.614	138.519			434.164
	1156.6	0			335.123	434.693			356.244	76.9369			348.52	58.9531			384.083	0			506.458	0			343.091	0			521.863	76.2877			376.202	129.965			476.874	0			567.137	130.429			909.64	228.419			434.173
	1156.64	0			335.128	377.765			356.25	39.1834			348.526	38.4451			384.09	0			506.469	132.168			343.097	45.0221			521.875	146.938			376.209	123.428			476.884	60.3995			567.149	286.702			909.666	263.679			434.181
	1156.67	0			335.134	230.048			356.257	0			348.532	0			384.098	0			506.48	198.583			343.103	124.7			521.886	193.368			376.216	76.9604			476.894	119.668			567.162	514.986			909.692	230.906			434.19
	1156.71	0			335.14	62.2177			356.263	0			348.538	0			384.105	34.9163			506.491	217.179			343.109	173.967			521.897	189.046			376.223	0			476.904	145.926			567.175	779.204			909.718	157.59			434.198
	1156.75	229.02			335.146	0			356.27	0			348.544	0			384.112	66.2399			506.501	177.44			343.115	251.72			521.909	137.017			376.23	0			476.914	119.755			567.188	864.189			909.744	0			434.207
	1156.78	368.84			335.152	0			356.276	0			348.55	0			384.119	85.0932			506.512	102.056			343.121	281.847			521.92	70.165			376.237	0			476.923	63.0589			567.201	630.768			909.77	0			434.216
	1156.82	404.123			335.158	0			358.5	0			348.699	0			384.126	79.8128			506.523	0			343.127	265.589			521.931	0			376.244	0			476.934	0			567.214	333.921			909.796	0			434.224
	1156.86	304.67			335.164	0			358.507	0			348.705	0			384.133	55.1123			506.534	0			343.133	189.126			521.943	0			378.19	0			476.943	0			567.226	93.5767			909.822	0			434.233
	1156.9	143.255			341.624	0			358.513	0			348.711	0			384.14	0			506.545	0			343.139	115.709			521.954	0			378.197	0			476.953	0			567.239	0			927.466	0			434.241
	1156.93	0			341.63	0			358.519	0			348.717	0			384.148	0			506.556	0			343.145	38.6528			521.965	0			378.204	0			476.963	0			567.252	0			927.493	0			434.25
	1156.97	0			341.636	0			358.526	40.1859			348.723	34.1273			384.155	0			518.52	0			343.151	0			533.325	0			378.211	0			505.627	0			567.265	0			927.52	0			434.258
	1157.01	0			341.642	0			358.532	69.8166			348.73	68.3503			384.162	0			518.532	0			343.157	0			533.336	0			389.467	0			505.637	0			567.278	0			927.547	0			434.267
	1157.05	0			341.648	58.0606			358.539	91.9517			348.736	84.37			385.508	0			518.543	0			343.163	0			533.348	0			389.474	0			505.648	0			567.881	0			927.573	139.825			434.276
	1282.32	0			341.654	87.5973			358.545	94.4242			348.742	68.0758			385.515	0			518.554	0			343.169	0			533.36	0			389.482	0			505.659	0			567.893	0			927.6	228.941			434.284
	1282.36	0			341.66	98.827			358.552	75.3934			348.748	31.6891			385.523	0			518.565	106.668			347.737	0			533.372	76.4976			389.489	0			505.67	69.6194			567.906	0			927.627	283.832			434.293
	1282.4	0			341.666	85.6883			358.558	44.961			348.754	0			385.53	0			518.576	190.457			347.744	0			533.383	137.917			389.496	36.6614			505.681	125.648			567.919	0			927.654	288.977			434.301
	1282.45	0			341.672	54.6945			358.565	0			348.761	0			385.537	58.5149			518.588	219.626			347.75	0			533.395	159.281			389.503	84.2958			505.691	149.329			567.932	95.3893			927.681	248.7			434.31
	1282.49	225.071			341.678	0			358.571	0			348.767	0			385.544	87.4241			518.599	179.396			347.756	0			533.407	128.367			389.511	120.805			505.702	124.11			567.945	178.013			927.707	173.485			434.319
	1282.53	316.026			341.684	0			358.578	0			348.773	43.0972			385.551	91.2221			518.61	102.238			347.762	26.9662			533.418	70.4552			389.518	120.225			505.713	69.2486			567.958	215.213			927.734	0			434.327
	1282.58	350.622			341.69	0			358.584	0			348.779	68.1506			385.559	69.2542			518.621	0			347.768	66.1401			533.43	0			389.525	82.0213			505.724	0			567.97	179.754			927.761	0			434.336
	1282.62	304.574			341.696	0			359.921	0			348.785	74.6483			385.566	36.8412			518.632	0			347.774	85.2816			533.442	0			389.533	35.2571			505.735	0			567.983	97.8119			927.788	0			434.345
	1282.66	191.674			342.536	0			359.928	0			348.791	57.6413			385.575	0			518.644	0			347.78	65.861			533.453	0			389.54	0			505.745	0			567.996	0			927.815	0			439.622
	1282.71	0			342.542	0			359.934	0			348.797	28.0989			385.582	0			518.655	0			347.787	27.4287			533.465	0			389.548	0			505.756	0			568.009	0			1308.82	0			439.631
	1282.75	0			342.548	0			359.941	0			348.804	0			385.589	0			535.458	0			347.793	0			538.954	0			389.555	0			530.462	0			568.022	0			1308.86	0			439.639
	1282.79	0			342.554	0			359.947	41.9764			348.81	0			385.596	0			535.47	0			347.799	0			538.966	0			389.562	0			530.474	0			568.035	0			1308.91	0			439.648
	1282.84	0			342.56	52.8733			359.953	79.0921			348.816	0			394.287	0			535.481	0			347.805	0			538.978	0			393.22	0			530.485	0			599.896	0			1308.95	0			439.657
	1308.77	0			342.566	90.7557			359.96	92.4386			348.822	0			394.294	0			535.493	0			347.811	0			538.99	0			393.227	0			530.497	0			599.91	0			1309	174.729			439.666
	1308.81	0			342.572	109.431			359.966	72.5029			349.813	0			394.302	0			535.505	106.568			348.409	0			539.002	61.8446			393.235	0			530.508	48.2122			599.924	0			1309.04	315.062			439.674
	1308.86	0			342.578	94.4694			359.973	35.7268			349.819	0			394.309	0			535.517	202.831			348.415	0			539.014	135.919			393.242	0			530.52	111.747			599.938	0			1309.08	370.56	Pep+HexNAc	2	439.683
	1308.9	0			342.584	54.322			359.98	0			349.826	0			394.317	44.5548			535.528	242.452			348.421	0			539.025	175.81			393.25	48.3938			530.532	151.779			599.952	95.8183			1309.13	296.237			439.692
	1308.95	207.594			342.59	0			359.986	0			349.832	0			394.324	70.9116			535.54	198.003			348.427	0			539.037	151.827			393.257	89.8489			530.543	136.759			599.966	495.55			1309.17	150.242			439.701
	1308.99	996.191			342.596	0			359.992	0			349.838	29.3818			394.332	82.6664			535.552	107.401			348.434	43.7376			539.049	84.3891			393.264	103.853			530.555	79.0471			599.98	1346.73			1309.22	0			439.709
	1309.04	2453.01			342.602	0			359.999	0			349.844	56.7649			394.339	72.7351			535.564	0			348.44	73.7053			539.061	0			393.272	82.572			530.566	0			599.994	2053.47			1309.26	0			439.718
	1309.08	3156.35	Pep+HexNAc	2	342.609	0			366.089	0			349.85	68.7476			394.346	45.8545			535.575	0			348.446	83.7545			539.073	0			393.279	43.1991			530.578	0			600.008	2281.87			1309.31	0			439.727
	1309.13	2510.82			345.746	0			366.095	0			349.857	59.114			394.354	0			535.587	0			348.452	68.2236			539.085	0			393.287	0			530.59	0			600.022	1669.6			1309.35	0			441.499
	1309.17	1433.41			345.752	0			366.102	0			349.863	36.112			394.361	0			535.599	0			348.458	37.7615			539.097	0			393.294	0			530.601	0			600.036	1217.4			1309.4	0			441.508
	1309.22	452.476			345.758	0			366.109	0			349.869	0			394.369	0			552.056	0			348.465	0			565.054	0			393.302	0			560.897	0			600.05	1558.04			1309.44	130.151			441.517
	1309.26	0			345.764	0			366.115	19.9336			349.875	0			394.376	0			552.068	0			348.471	0			565.067	0			393.309	0			560.91	0			600.063	2149.82			1309.49	516.254			441.526
	1309.31	0			345.771	44.9068			366.122	445.779			349.882	0			400.616	0			552.08	0			348.477	0			565.079	0			404.556	0			560.923	0			600.077	1676.09			1309.53	1000.58			441.534
	1309.35	0			345.777	92.3954			366.129	1094.62			349.888	0			400.624	0			552.093	0			348.483	0			565.092	0			404.563	0			560.935	0			600.091	1123.17			1309.58	1574.18			441.543
	1309.4	0			345.783	125.03			366.135	2116.98			351.37	0			400.631	0			552.105	113.439			348.792	0			565.105	82.7497			404.571	0			560.948	76.2358			600.105	486.134			1309.62	1257.31			441.552
	1309.44	346.007			345.789	119.056			366.142	2280.65	Hex+HexNAc	1	351.376	0			400.639	0			552.117	174.068			348.798	0			565.118	140.306			404.579	0			560.96	136.562			600.119	57.9873			1309.67	878.037			441.561
	1309.49	1528.89			345.795	78.0646			366.148	1342.42			351.383	0			400.647	40.8512			552.129	202.899			348.804	0			565.13	160.706			404.587	45.5616			560.973	158.323			600.133	0			1309.71	427.46			441.57
	1309.53	3656.94			345.801	0			366.155	640.713			351.389	0			400.654	70.7514			552.142	178.652			348.81	0			565.143	132.207			404.594	95.0543			560.986	125.619			600.147	0			1309.76	0			441.579
	1309.58	5430.91			345.807	0			366.162	196.824			351.395	37.4023			400.662	83.0011			552.154	108.272			348.817	57.4405			565.156	76.1756			404.602	128.269			560.998	64.2279			600.161	0			1309.8	0			441.588
	1309.62	4947.54			345.813	0			366.169	0			351.401	59.7434			400.669	69.9961			552.166	0			348.823	154.017			565.169	0			404.61	120.469			561.011	0			600.175	0			1309.85	0			441.597
	1309.67	3007.5			345.819	0			366.175	0			351.408	68.0396			400.677	40.8547			552.179	0			348.829	203.891			565.181	0			404.617	77.4337			561.023	0			619.854	0			1309.89	0			441.605
	1309.71	1268.55			348.736	0			366.182	0			351.414	58.047			400.685	0			552.191	0			348.835	190.431			565.194	0			404.626	0			561.036	0			619.869	0			1309.94	0			446.478
	1309.76	260.097			348.742	0			366.189	0			351.42	36.3465			400.693	0			552.203	0			348.841	127.05			565.207	0			404.633	0			561.049	0			619.883	0			1309.98	168.883			446.487
	1309.8	0			348.748	0			376.084	0			351.427	0			400.7	0			562.198	0			348.847	42.9767			566.151	0			404.641	0			567.111	0			619.898	0			1310.03	308.598			446.496
	1309.85	0			348.754	0			376.091	0			351.433	0			400.708	0			562.21	0			348.854	44.8524			566.164	0			404.649	0			567.124	0			619.913	82.6406			1310.07	390.713			446.505
	1309.89	0			348.76	51.8116			376.098	0			351.439	0			403.961	0			562.223	0			348.86	74.355			566.177	0			406.866	0			567.137	0			619.927	180.901			1310.12	355.474			446.514
	1309.94	126.645			348.767	99.7497			376.105	0			351.445	0			403.969	0			562.236	0			348.866	84.532			566.19	0			406.874	0			567.149	0			619.942	248.799			1310.16	227.178			446.523
	1309.98	643.716			348.773	184.84			376.111	29.618			358.346	0			403.977	0			562.248	110.625			348.872	67.1908			566.202	114.339			406.881	0			567.162	54.8168			619.956	239.648			1310.21	0			446.532
	1310.03	1411.13			348.779	219.487			376.118	72.5547			358.352	0			403.984	0			562.261	201.12			348.878	38.851			566.215	172.345			406.889	0			567.175	115.854			619.971	163.98			1310.25	0			446.541
	1310.07	2184.45			348.785	197.683			376.125	108.941			358.359	0			403.992	38.3766			562.274	238.429			348.884	0			566.228	187.985			406.897	75.9817			567.188	222.542			619.986	0			1310.3	0			446.55
	1310.12	2099.21			348.791	134.779			376.132	107.99			358.365	0			404	67.2877			562.286	202.118			348.891	0			566.241	151.205			406.905	128.895			567.201	274.736			620	0			1310.34	0			446.559
	1310.16	1308.75			348.797	62.9169			376.139	70.2948			358.371	55.1272			404.008	80.1608			562.299	121.029			348.897	0			566.254	85.3737			406.913	148.646			567.214	258.516			620.015	0			1357.62	0			446.568
	1310.21	527.62			348.804	0			376.147	0			358.378	83.739			404.015	67.597			562.311	0			348.903	0			566.266	0			406.92	178.118			567.226	158.461			620.03	0			1357.67	0			446.577
	1310.25	0			348.81	0			376.153	0			358.384	85.8043			404.023	37.8024			562.324	0			353.808	0			566.279	0			406.928	169.032			567.239	99.5611			620.998	0			1357.72	0			446.586
	1310.3	0			348.816	0			376.16	0			358.391	60.23			404.031	0			562.337	0			353.814	0			566.292	0			406.936	116.223			567.252	0			621.012	0			1357.76	0			450.044
	1310.34	0			348.822	0			376.167	0			358.397	25.4739			404.038	0			562.349	0			353.82	0			566.305	0			406.944	94.3216			567.265	0			621.027	0			1357.81	201.92			450.053
	1310.39	0			350.547	0			379.371	0			358.404	0			404.046	0			563.972	0			353.827	0			567.111	0			406.952	50.9591			567.278	0			621.042	0			1357.86	301.843			450.062
	1481.53	0			350.553	0			379.378	0			358.41	0			404.054	0			563.985	0			353.833	51.2182			567.124	0			406.96	0			567.291	0			621.056	151.361			1357.91	349.387			450.071
	1481.59	0			350.559	0			379.385	0			358.417	0			406.523	0			563.998	0			353.839	83.5776			567.137	0			406.967	0			568.767	0			621.071	246.179			1357.95	306.684			450.08
	1481.64	0			350.565	0			379.392	0			358.423	0			406.531	0			564.01	0			353.846	99.2206			567.15	0			406.975	0			568.78	0			621.086	282.18			1358	193.659			450.089
	1481.7	0			350.572	54.8822			379.399	38.3029			359.08	0			406.539	0			564.023	142.795			353.852	87.958			567.162	106.742			406.983	0			568.793	0			621.1	235.35			1358.05	0			450.098
	1481.75	177.307			350.578	97.8218			379.406	75.9158			359.087	0			406.546	0			564.036	227.66			353.858	55.895			567.175	317.095			410.913	0			568.806	0			621.115	139.629			1358.09	0			450.107
	1481.8	375.389			350.584	117.62			379.413	91.4585			359.093	0			406.554	38.1707			564.049	261.932			353.865	0			567.188	432.508			410.921	0			568.819	51.3655			621.129	0			1358.14	0			450.116
	1481.86	743.278			350.59	100.047			379.42	72.8213			359.1	0			406.562	68.1875			564.061	222.297			353.871	0			567.201	422.104			410.929	0			568.832	125.231			621.144	0			1358.19	0			450.126
	1481.91	685.444			350.597	56.3711			379.427	35.3531			359.106	29.2549			406.57	82.1049			564.074	132.873			353.877	0			567.214	297.411			410.937	0			568.845	172.057			621.159	0			1577.79	0			450.135
	1481.97	604.64			350.603	0			379.434	0			359.113	64.1477			406.577	69.1651			564.086	0			353.884	0			567.226	111.779			410.945	64.6091			568.858	157.822			621.173	0			1577.85	0			450.144
	1482.02	392.715			350.609	0			379.441	0			359.119	85.2213			406.585	37.5494			564.099	0			354.7	0			567.239	0			410.953	106.241			568.87	96.9098			648.245	0			1577.91	0			450.153
	1482.08	171.232			350.615	0			379.448	0			359.126	77.5724			406.593	0			564.112	0			354.706	0			567.252	0			410.961	129.137			568.884	0			648.26	0			1577.97	0			451.169
	1482.13	0			350.622	0			379.455	0			359.132	47.9117			406.601	0			564.124	0			354.712	0			567.265	0			410.969	115.752			568.896	0			648.276	0			1578.03	160.721			451.178
	1482.18	0			359.087	0			385.042	0			359.139	0			406.609	0			573.937	0			354.719	0			567.278	0			410.977	71.6932			568.909	0			648.292	0			1578.09	315.125			451.187
	1482.24	0			359.093	0			385.049	0			359.145	0			406.616	0			573.95	0			354.725	49.0663			568.227	0			410.984	0			568.922	0			648.307	96.7775			1578.15	421.613			451.196
	1482.29	0			359.1	0			385.056	0			359.152	0			413.158	0			573.963	0			354.731	76.2209			568.24	0			410.992	0			582.617	0			648.323	188.94			1578.21	398.574			451.205
	1592.58	0			359.106	0			385.063	0			359.158	0			413.166	0			573.976	0			354.738	85.5119			568.253	0			411	0			582.631	0			648.339	243.514			1578.27	256.276			451.214
	1592.64	0			359.113	63.8705			385.071	38.7588			366.089	0			413.174	0			573.989	143.229			354.744	68.8007			568.266	0			411.008	0			582.644	0			648.354	226.849			1578.33	97.6673			451.223
	1592.7	0			359.119	113.261			385.078	76.451			366.095	0			413.182	0			574.002	230.892			354.75	35.0333			568.279	93.3887			413.278	0			582.657	0			648.37	153.232			1578.39	0			451.233
	1592.76	0			359.126	132.887			385.085	92.7864			366.102	0			413.19	38.0593			574.015	248			354.757	0			568.292	167.8			413.286	0			582.671	107.145			648.386	0			1578.45	0			451.242
	1592.82	172.317			359.132	109.199			385.092	77.192			366.109	0			413.198	112.659			574.028	185.225			354.763	0			568.304	203.014			413.294	0			582.684	155.16			648.401	0			1578.51	0			451.251
	1592.88	343.557			359.139	61.0514			385.099	42.2849			366.115	215.146			413.206	167.31			574.041	88.8144			354.769	0			568.317	172.007			413.302	0			582.698	161.213			648.417	0			1578.57	0			451.26
	1592.94	470.817			359.145	0			385.107	0			366.122	741.948			413.214	172.095			574.054	0			354.776	0			568.33	98.5831			413.31	37.8327			582.711	122.379			648.433	0			1646.3	0			451.269
	1593	454.156			359.152	0			385.114	0			366.129	1934.88			413.222	125.55			574.067	0			362.468	0			568.343	0			413.318	89.4892			582.724	64.7142			652.082	0			1646.37	0			451.278
	1593.06	298.808			359.158	0			385.122	0			366.135	3277.22			413.23	40.9794			574.081	0			362.474	0			568.356	0			413.326	129.21			582.738	0			652.098	0			1646.43	0			468.913
	1593.12	117.488			359.165	0			385.129	0			366.142	3511.42	Hex+HexNAc	1	413.238	0			574.094	0			362.481	0			568.369	0			413.334	125.771			582.751	0			652.114	0			1646.49	0			468.923
	1593.18	0			366.089	0			406.741	0			366.148	2329.29			413.246	0			599.548	0			362.488	0			568.382	0			413.342	81.9931			582.764	0			652.13	0			1646.56	119.19			468.933
	1593.24	0			366.095	0			406.749	0			366.155	1081.23			413.254	0			599.562	0			362.494	41.8475			599.311	0			413.35	0			582.778	0			652.145	113.259			1646.62	247.199			468.942
	1593.3	0			366.102	0			406.756	0			366.162	345.791			413.262	0			599.576	0			362.501	73.9213			599.325	0			413.358	0			588.763	0			652.161	191.754			1646.68	341.258			468.952
	1593.37	0			366.109	0			406.764	0			366.169	0			416.162	0			599.59	0			362.507	88.8729			599.339	0			413.366	0			588.776	0			652.177	221.998			1646.75	340.903			468.962
	2201.53	0			366.115	36.5008			406.772	68.3529			366.175	0			416.17	0			599.604	90.7215			362.514	76.3193			599.353	0			413.374	0			588.79	0			652.193	185.683			1646.81	249.828			468.971
	2201.62	0			366.122	585.955			406.78	105.279			366.182	0			416.178	0			599.617	189.97			362.52	44.5645			599.367	121.121			416.388	0			588.803	0			652.209	106.772			1646.87	125.997			468.981
	2201.72	0			366.129	1479.83			406.787	109.215			366.189	0			416.186	0			599.631	250.26			362.527	0			599.381	169.428			416.396	0			588.817	85.659			652.225	0			1646.94	0			468.99
	2201.82	0			366.135	2404.24			406.795	79.4478			367.101	0			416.194	56.3994			599.645	225.644			362.534	0			599.395	182.805			416.405	0			588.83	140.762			652.24	0			1647	0			469
	2201.92	209.088			366.142	2609.75	Hex+HexNAc	1	406.803	39.0673			367.107	0			416.202	92.0864			599.659	134.381			362.54	0			599.409	149.84			416.413	0			588.844	156.978			652.256	0			1647.06	0			469.01
	2202.02	358.311			366.148	1857.1			406.811	0			367.114	0			416.211	102.47			599.673	0			362.547	0			599.422	87.0505			416.421	88.0933			588.858	120.971			652.272	0			1647.13	0			469.019
	2202.11	443.338			366.155	949.362			406.818	0			367.121	0			416.219	80.2819			599.687	0			362.756	0			599.436	0			416.429	115.227			588.871	60.7926			657.423	0			1653.81	0			469.029
	2202.21	400.064			366.162	215.462			406.826	0			367.128	36.389			416.227	41.2709			599.701	0			362.763	0			599.45	0			416.437	117.553			588.885	0			657.439	0			1653.87	0			469.039
	2202.31	250.78			366.169	0			406.834	0			367.134	63.0303			416.235	0			599.715	0			362.769	0			599.464	0			416.445	91.1898			588.898	0			657.455	0			1653.93	0			469.048
	2202.41	0			366.175	0			413.158	0			367.141	76.1316			416.238	0			599.91	0			362.776	0			599.478	0			416.453	48.8306			588.912	0			657.471	0			1654	0			469.058
	2202.51	0			366.182	0			413.166	0			367.148	65.1255			416.243	0			599.924	0			362.782	49.3939			599.91	0			416.461	0			588.925	0			657.487	103.625			1654.06	133.293			469.068
	2202.61	0			366.189	0			413.174	0			367.154	35.9414			416.246	0			599.938	0			362.789	79.3045			599.924	0			416.469	0			599.924	0			657.503	185.264			1654.12	255.968			469.077
	2202.7	0			366.601	0			413.182	0			367.161	0			416.251	0			599.952	0			362.795	96.4478			599.938	0			416.477	0			599.938	0			657.519	230.113			1654.19	334.738			469.087
	2341.32	0			366.608	0			413.19	38.8964			367.168	0			416.254	0			599.966	123.974			362.802	89.382			599.952	0			416.485	0			599.952	0			657.535	211.426			1654.25	317.503			470.081
	2341.43	0			366.614	0			413.198	74.3831			367.174	0			416.259	0			599.98	318.449			362.809	60.5957			599.966	171.537			416.897	0			599.966	0			657.551	141.37			1654.32	224.608			470.091
	2341.54	0			366.621	0			413.206	102.067			367.181	0			416.262	0			599.994	503.387			362.815	0			599.98	391.267			416.905	0			599.98	189.536			657.567	0			1654.38	0			470.101
	2341.65	0			366.628	64.8541			413.214	102.955			376.035	0			416.267	59.8993			600.008	866.925			362.822	0			599.994	703.699			416.913	0			599.994	365.305			657.583	0			1654.44	0			470.11
	2341.75	185.991			366.634	102.694			413.222	76.095			376.042	0			416.275	81.0446			600.022	1243.3			362.828	0			600.008	1103.24			416.921	0			600.008	658.205			657.599	0			1654.51	0			470.12
	2341.86	372.799			366.641	113.249			413.23	37.9544			376.049	0			416.283	88.2774			600.036	1594.65			362.835	0			600.022	1375.98			416.929	52.2119			600.022	1518.81			657.615	0			1654.57	0			470.13
	2341.97	492.611			366.648	90.6634			413.238	0			376.056	0			416.291	80.0586			600.05	2227.29			363.465	0			600.036	2595.87			416.937	106.668			600.036	2199.87			784.787	0			1710.75	0			470.139
	2342.08	474.738			366.654	49.4881			413.246	0			376.063	57.8831			416.299	60.4741			600.063	2783.15			363.472	0			600.05	3133.52			416.945	140.237			600.05	2565.24			784.808	0			1710.81	0			470.149
	2342.18	338.589			366.662	0			413.254	0			376.07	84.2628			416.307	0			600.077	2720.98			363.478	0			600.063	2774.18			416.953	127.752			600.063	2726.57			784.828	0			1710.88	0			470.159
	2342.29	172.814			366.668	0			413.262	0			376.077	89.4961			416.315	0			600.091	1493.45			363.485	0			600.077	2103.04			416.961	78.3805			600.077	2239.13			784.849	0			1710.95	0			470.169
	2342.4	0			366.675	0			421.751	0			376.084	71.1772			416.324	0			600.105	620.164			363.491	53.8934			600.091	1105.56			416.97	0			600.091	1806.6			784.87	117.88			1711.01	176.13			470.178
	2342.51	0			366.682	0			421.759	0			376.091	107.927			416.332	0			600.119	205.742			363.498	77.0728			600.105	435.807			416.978	0			600.105	938.526			784.891	203.138			1711.08	292.733			470.188
	2342.61	0			369.65	0			421.768	0			376.098	167.521			418.931	0			600.133	0			363.505	84.6756			600.119	134.844			416.986	0			600.119	371.583			784.912	240.953			1711.15	341.334			470.198
	2342.72	0			369.656	0			421.776	0			376.105	238.023			418.939	0			600.147	0			363.511	71.7574			600.133	0			416.994	0			600.133	97.462			784.933	205.121			1711.22	286.283			471.933
	2400.01	0			369.663	0			421.784	48.8196			376.111	238.458			418.947	0			600.161	0			363.518	45.0533			600.147	0			417.39	0			600.147	0			784.954	121.029			1711.28	165.233			471.943
	2400.13	0			369.67	0			421.792	81.9319			376.118	169.764			418.955	0			600.175	0			363.525	0			600.161	0			417.398	0			600.161	0			784.974	0			1711.35	0			471.953
	2400.24	0			369.677	56.0562			421.8	94.934			376.125	72.8659			418.963	38.8058			619.342	0			363.531	0			600.175	0			417.406	0			600.175	0			784.995	0			1711.42	0			471.963
	2400.35	0			369.683	95.9785			421.809	79.1785			376.133	0			418.971	69.2544			619.356	0			363.538	0			630.261	0			417.414	0			600.189	0			785.016	0			1711.48	0			471.972
	2400.46	229.812			369.69	113.633			421.817	45.0768			376.14	0			418.979	84.184			619.371	0			363.544	0			630.276	0			417.422	46.4188			613.548	0			785.037	0			1711.55	0			471.982
	2400.57	376.266			369.697	97.5826			421.825	0			376.147	0			418.987	73.3992			619.386	0			364.605	0			630.291	0			417.43	92.098			613.563	0			795.725	0			1727.31	0			471.992
	2400.68	425.717			369.704	59.0688			421.833	0			376.153	0			418.996	45.5053			619.4	92.654			364.612	0			630.306	0			417.438	117.227			613.577	0			795.746	0			1727.38	0			472.002
	2400.8	340.909			369.711	0			421.842	0			377.444	0			419.004	0			619.415	175.001			364.618	0			630.321	137.9			417.446	107.718			613.592	0			795.767	0			1727.45	0			472.011
	2400.91	180.414			369.718	0			421.85	0			377.451	0			419.012	0			619.43	217.034			364.625	0			630.336	197.588			417.454	71.8076			613.606	75.6659			795.788	0			1727.52	0			472.021
	2401.02	0			369.724	0			429.338	0			377.458	0			419.02	0			619.444	189.587			364.632	45.1576			630.351	209.867			417.463	0			613.62	128.315			795.81	136.389			1727.58	126.701			472.031
	2401.13	0			369.731	0			429.346	0			377.465	0			419.028	0			619.459	110.594			364.638	74.412			630.366	167.248			417.471	0			613.635	148.37			795.831	197.454			1727.65	316.756			472.041
	2401.24	0			378.433	0			429.355	0			377.471	36.2116			431.167	0			619.474	0			364.645	85.9561			630.381	96.7345			417.479	0			613.649	122.785			795.852	216.23			1727.72	456.865			472.05
	2401.35	0			378.44	0			429.363	0			377.478	61.6577			431.175	0			619.488	0			364.651	72.5437			630.396	0			417.487	0			613.664	70.0029			795.874	188.069			1727.79	440.433			476.292
	2917.73	0			378.447	0			429.372	50.8182			377.485	73.7801			431.184	0			619.503	0			364.658	42.4931			630.411	0			434.19	0			613.678	0			795.895	128.832			1727.86	290.95			476.301
	2917.88	0			378.454	0			429.38	80.1441			377.492	65.6446			431.192	0			619.517	0			364.665	0			630.426	0			434.198	0			613.693	0			795.916	0			1727.92	129.983			476.311
	2918.02	0			378.461	56.4473			429.388	90.9131			377.499	42.1755			431.201	273.369			665.02	0			364.671	0			630.441	0			434.207	0			613.707	0			795.938	0			1727.99	0			476.321
	2918.17	0			378.468	90.9215			429.397	75.0704			377.506	0			431.209	868.068			665.036	0			364.678	0			652.114	0			434.216	0			613.721	0			795.959	0			1728.06	0			476.331
	2918.32	260.986			378.475	106.448			429.405	41.0224			377.513	0			431.218	1501.22			665.053	0			364.684	0			652.13	0			434.224	62.4726			646.011	0			795.98	0			1728.13	0			476.341
	2918.47	419.116			378.482	93.505			429.414	0			377.52	0			431.226	1865.98			665.069	0			366.089	0			652.145	0			434.233	115.645			646.027	0			812.686	0			1728.2	0			476.351
	2918.62	487.047			378.489	58.0725			429.422	0			377.527	0			431.235	1417.61			665.085	151.335			366.096	0			652.161	0			434.241	372.23			646.043	0			812.708	0			1746.82	0			476.361
	2918.77	424.879			378.497	0			429.431	0			391.127	0			431.243	837.812			665.101	230.992			366.102	0			652.177	79.7309			434.25	818.433			646.058	0			812.73	0			1746.89	0			476.371
	2918.92	271.096			378.504	0			429.439	0			391.134	0			431.252	269.017			665.118	258.161			366.109	0			652.193	143.61			434.258	1165.58			646.074	67.6254			812.752	0			1746.96	0			476.38
	2919.07	0			378.511	0			431.124	0			391.142	0			431.261	0			665.134	217.064			366.116	122.363			652.209	176.967			434.267	1210.96			646.089	117.444			812.774	113.56			1747.02	0			476.39
	2919.22	0			378.518	0			431.133	0			391.149	0			431.269	0			665.15	131.017			366.122	688.362			652.224	156.903			434.276	971.002			646.105	149.169			812.796	195.065			1747.09	232.127			476.4
	2919.37	0			382.134	0			431.141	0			391.156	33.954			431.278	0			665.167	0			366.129	1604.7			652.24	96.9269			434.284	548.365			646.12	143.898			812.818	248.756			1747.16	359.329			476.41
	2919.52	0			382.141	0			431.15	0			391.164	60.8104			431.285	0			665.183	0			366.136	2506.54			652.256	0			434.293	92.1965			646.136	103.191			812.84	246.043			1747.23	409.505			480.69
	3286.54	0			382.148	0			431.158	72.2497			391.171	74.9536			433.366	0			665.199	0			366.142	2535.82	Hex+HexNAc	1	652.272	0			434.302	0			646.152	0			812.862	189.193			1747.3	350.264			480.7
	3286.72	0			382.155	0			431.167	104.413			391.178	66.3945			433.375	0			665.215	0			366.149	1681.01			652.288	0			434.31	58.7812			646.168	0			812.884	0			1747.37	220.348			480.71
	3286.9	0			382.162	65.5366			431.175	112.602			391.186	40.7753			433.383	0			704.081	0			366.156	775.886			652.304	0			434.319	88.705			646.183	0			812.906	0			1747.44	0			480.72
	3287.08	0			382.169	106.485			431.184	89.3822			391.195	0			433.392	0			704.099	0			366.162	143.241			665.785	0			434.327	102.322			646.199	0			812.928	0			1747.51	0			480.73
	3287.26	301.354			382.177	125.197			431.192	49.0261			391.202	0			433.401	50.3612			704.116	0			366.169	0			665.802	0			434.336	92.425			657.135	0			812.95	0			1747.58	316.948			480.74
	3287.44	429.411			382.184	109.646			431.201	0			391.209	0			433.409	88.0366			704.134	0			366.176	0			665.818	0			434.344	63.2854			657.151	0			868.824	0			1747.65	633.431			480.75
	3287.62	455.092			382.191	68.5552			431.209	170.829			391.217	0			433.418	97.0517			704.152	115.581			366.182	0			665.834	0			434.353	0			657.167	0			868.848	0			1747.72	860.834			480.76
	3287.79	365.354			382.198	0			431.218	301.534			393.738	0			433.426	66.7985			704.17	191.187			366.189	0			665.851	83.9091			434.362	0			657.183	0			868.873	0			1747.79	846.164			480.77
	3287.97	213.203			382.205	0			431.226	347.175			393.745	0			433.435	21.9434			704.187	223.887			371.301	0			665.867	152.675			434.371	0			657.199	173.029			868.897	0			1747.86	594.295			480.78
	3288.15	0			382.212	0			431.235	273.918			393.753	0			433.443	0			704.205	202.13			371.308	0			665.883	187.71			434.379	0			657.215	411.011			868.921	144.795			1747.93	181.423			480.791
	3288.33	0			382.22	0			431.243	139.38			393.76	0			433.452	0			704.223	143.479			371.314	0			665.899	163.198			441.455	0			657.231	521.237	Hex+HexNAc+NeuAc	1	868.946	243			1748	0			480.801
	3288.51	0			390.204	0			431.252	0			393.768	42.282			433.461	0			704.241	0			371.321	0			665.916	96.6284			441.464	0			657.247	483.947			868.97	291.787			1748.06	168.412			480.811
	3288.69	0			390.211	0			431.261	0			393.775	77.7378			433.469	0			704.258	0			371.328	42.0699			665.932	0			441.473	0			657.263	322.111			868.994	258.91			1748.13	343.585			480.821
	3482	0			390.219	0			431.269	0			393.782	95.1721			433.495	0			704.276	0			371.335	79.2548			665.949	0			441.482	0			657.279	85.8408			869.019	164.095			1748.2	476.061			488.647
	3482.19	0			390.226	0			431.278	0			393.79	82.0761			433.503	0			704.294	0			371.342	95.802			665.965	0			441.49	59.562			657.295	0			869.043	0			1748.27	460.596			488.657
	3482.39	0			390.233	56.0293			433.529	0			393.797	48.3666			433.512	0			718.605	0			371.348	81.233			665.981	0			441.499	97.2061			657.311	0			869.067	0			1748.34	310.937			488.667
	3482.58	0			390.241	93.9312			433.538	0			393.805	0			433.52	0			718.623	0			371.355	47.1973			673.512	0			441.508	112.997			657.327	0			869.092	0			1748.41	139.605			488.677
	3482.78	207.641			390.248	112.762			433.546	0			393.812	0			433.529	89.4793			718.642	0			371.362	0			673.529	0			441.517	95.8312			657.343	0			869.116	0			1748.48	0			488.688
	3482.97	379.698			390.255	103.336			433.555	0			393.82	0			433.538	177.073			718.66	0			371.369	0			673.545	0			441.526	55.6137			664.126	0			902.627	0			1748.55	0			488.698
	3483.17	483.009			390.262	72.2508			433.563	183.96			393.827	0			433.546	325.45			718.678	102.711			371.376	0			673.562	0			441.535	0			664.142	0			902.653	0			1748.62	0			488.708
	3483.36	461.921			390.27	0			433.572	369.669			393.931	0			433.555	379.298			718.697	198.48			371.382	0			673.578	97.2405			441.543	0			664.159	0			902.679	0			1748.69	0			488.718
	3483.56	336.389			390.278	0			433.58	460.03			393.938	0			433.563	333.132			718.715	256.881			376.112	0			673.595	159.642			441.552	0			664.175	0			902.704	0			1755.3	0			488.729
	3483.75	0			390.285	0			433.589	410.085			393.946	0			433.572	198.004			718.733	235.564			376.119	0			673.611	183.023			441.561	0			664.191	121.741			902.73	157.218			1755.37	0			488.739
	3483.95	0			390.292	0			433.598	260.081			393.953	0			433.58	89.8847			718.751	151.725			376.126	0			673.628	154.635			441.64	0			664.207	163.997			902.756	223.445			1755.44	0			488.749
	3484.14	0			406.764	0			433.606	93.8062			393.96	58.2283			433.589	0			718.77	0			376.133	0			673.645	92.9821			441.649	0			664.224	172.497			902.781	243.485			1755.51	0			488.759
	3484.34	0			406.772	0			433.615	0			393.968	86.4055			433.598	0			718.788	0			376.14	54.111			673.662	0			441.658	0			664.24	147.878			902.807	209.502			1755.58	210.86			488.77
	3714.9	0			406.78	0			433.623	0			393.975	88.9347			433.606	0			718.806	0			376.147	91.1217			673.678	0			441.666	0			664.256	102.332			902.833	137.482			1755.65	398.98			488.78
	3715.11	0			406.787	0			433.632	0			393.983	63.2742			433.615	0			718.825	0			376.154	158.696			673.695	0			441.675	70.1237			664.272	0			902.859	0			1755.72	526.514			491.622
	3715.33	0			406.795	57.8273			433.64	0			393.99	28.6164			441.349	0			762.917	0			376.16	177.025			673.711	0			441.684	107.739			664.288	0			902.885	0			1755.79	495.348			491.632
	3715.54	0			406.803	104.83			439.77	0			393.998	0			441.358	0			762.937	0			376.167	157.896			691.422	0			441.693	119.485			664.305	0			902.91	0			1755.86	324.537			491.642
	3715.76	297.026			406.811	121.22			439.779	0			394.005	0			441.367	0			762.957	0			376.174	264.704			691.439	0			441.702	94.7784			664.321	0			902.936	0			1755.93	136.648			491.653
	3715.97	432.888			406.819	95.2847			439.787	0			394.012	0			441.375	0			762.977	0			376.181	374.39			691.457	0			441.711	49.2182			668.893	0			952.284	0			1756	0			491.663
	3716.19	476.005			406.826	47.6315			439.796	0			394.02	0			441.384	41.1567			762.997	185.94			376.188	412.707			691.474	0			441.72	0			668.909	0			952.312	0			1756.07	124.545			491.673
	3716.4	411.262			406.835	0			439.805	51.4659			406.78	0			441.393	80.9784			763.017	280.433			376.195	335.196			691.491	91.5404			441.729	0			668.926	0			952.34	0			1756.14	262.702			491.684
	3716.62	275.732			406.843	0			439.814	89.3041			406.788	0			441.402	98.5925			763.037	286.309			376.202	200.602			691.508	162.179			441.737	0			668.942	0			952.368	0			1756.21	357.783			491.694
	3716.83	0			406.851	0			439.822	103.109			406.795	0			441.411	79.8392			763.057	202.317			376.209	34.2727			691.526	184.893			441.746	0			668.958	91.7749			952.396	157.316			1756.28	339.88			491.704
	3717.05	0			406.859	0			439.831	82.3333			406.803	0			441.419	39.4654			763.077	99.6401			376.216	0			691.543	142.04			443.708	0			668.975	142.435			952.424	260.049			1756.34	227.322			491.715
	3717.26	0			427.798	0			439.84	42.0604			406.811	27.6951			441.429	0			763.097	0			376.223	0			691.56	66.7376			443.717	0			668.991	157.828			952.452	279.9			1756.41	0			491.725
	3717.48	0			427.806	0			439.852	0			406.819	61.2477			441.438	0			763.117	0			376.23	0			691.577	0			443.725	0			669.008	127.265			952.48	211.484			1756.48	0			491.736
	4601.13	0			427.814	0			439.861	0			406.826	89.513			441.447	0			763.137	0			376.237	0			691.595	0			443.734	0			669.024	70.5728			952.507	108.139			1756.55	0			491.746
	4601.43	0			427.823	0			439.869	0			406.834	91.1424			441.456	0			763.157	0			376.68	0			691.612	0			443.743	86.7864			669.04	0			952.535	0			1756.62	0			491.756
	4601.73	0			427.831	51.3009			439.878	0			406.842	63.4282			447.293	0			767.858	0			376.687	0			691.629	0			443.752	123.941			669.056	0			952.563	0			1827.8	0			502.823
	4602.02	0			427.839	93.4181			441.639	0			406.85	25.621			447.302	0			767.879	0			376.694	0			699.425	0			443.761	128.074			669.073	0			952.591	0			1827.87	0			502.834
					427.848	113.981			441.648	0			406.858	0			447.311	0			767.899	0			376.701	0			699.443	0			443.77	95.6788			669.089	0			952.619	0			1827.94	0			502.844
					427.856	98.2378			441.657	0			406.866	0			447.32	0			767.919	0			376.708	37.3717			699.46	0			443.779	49.2067			795.171	0			997.88	0			1828.02	0			502.855
					427.865	56.3873			441.666	0			406.873	0			447.329	36.538			767.939	114.193			376.715	74.5476			699.478	0			443.788	0			795.192	0			997.91	0			1828.09	312.379			502.866
					427.873	0			441.675	33.698			406.881	0			447.338	71.1612			767.959	193.382			376.722	96.917			699.495	102.939			443.797	0			795.214	0			997.94	0			1828.17	702.677			502.876
					427.881	0			441.683	80.281			420.767	0			447.347	88.6198			767.98	228.957			376.729	88.4115			699.513	161.944			443.806	0			795.235	0			997.97	0			1828.24	1207.14	Pep+2HexNAc+3Hex+1Fuc	2	502.887
					427.89	0			441.692	112.344			420.775	0			447.356	74.3109			768	199.366			376.736	55.3456			699.53	177.619			443.815	0			795.256	91.167			998	159.801			1828.31	1063.9			502.898
					427.898	0			441.701	108.53			420.783	0			447.365	37.6233			768.02	125.457			376.743	0			699.548	140.112			464.646	0			795.278	144.853			998.03	235.705			1828.39	618.369			502.908
					430.997	0			441.71	73.1738			420.791	0			447.372	0			768.04	0			376.75	0			699.565	73.5146			464.656	0			795.299	159.771			998.06	256.121			1828.46	105.959			502.919
					431.005	0			441.719	0			420.8	33.4909			447.381	0			768.06	0			376.757	0			699.583	0			464.665	0			795.32	126.349			998.09	206.331			1828.54	238.206			502.93
					431.014	0			441.728	0			420.808	69.3756			447.39	0			768.08	0			376.763	0			699.601	0			464.675	0			795.341	67.6703			998.119	115.527			1828.61	1438.71			502.941
					431.022	0			441.737	0			420.816	90.2892			447.399	0			768.1	0			381.024	0			699.618	0			464.684	61.5153			795.363	0			998.149	0			1828.69	2840.45			502.952
					431.031	68.163			441.745	0			420.824	80.8087			451.114	0			799.614	0			381.031	0			699.636	0			464.694	105.301			795.384	0			998.179	0			1828.76	4016.95			525.353
					431.039	112.823			442.99	0			420.832	47.794			451.123	0			799.636	0			381.038	0			751.785	0			464.703	127.429			795.405	0			998.209	0			1828.83	3209.29			525.364
					431.048	128.161			442.999	0			420.841	0			451.132	0			799.657	0			381.046	0			751.804	0			464.713	111.738			795.427	0			998.238	0			1828.91	1771.06			525.376
					431.056	100.593			443.007	0			420.849	0			451.141	0			799.679	0			381.053	41.2255			751.824	0			464.722	67.8908			813.632	0			1042.83	0			1828.98	457.228			525.387
					431.065	49.0892			443.016	0			420.857	0			451.15	86.6746			799.7	103.052			381.06	75.7851			751.843	0			464.732	0			813.654	0			1042.86	0			1829.06	366.859			525.399
					431.073	0			443.025	47.6636			420.865	0			451.159	173.564			799.722	196.091			381.067	89.1338			751.863	79.9396			464.741	0			813.676	0			1042.89	0			1829.13	1471.4			525.41
					431.082	0			443.034	80.8134			425.074	0			451.168	226.804			799.743	244.173			381.074	70.2225			751.883	151.305			464.751	0			813.698	0			1042.92	0			1829.2	2677.5			525.421
					431.09	0			443.043	93.8923			425.082	0			451.177	204.571			799.765	210.928			381.081	34.2373			751.902	191.84			464.76	0			813.72	81.0158			1042.95	118.698			1829.28	3528.45			525.433
					431.099	0			443.052	78.8991			425.09	0			451.186	121.159			799.786	119.017			381.088	0			751.922	166.676			469.617	0			813.742	137.352			1042.99	231.121			1829.35	2537.6			525.444
					433.495	0			443.06	45.4862			425.099	0			451.196	29.8209			799.808	0			381.095	0			751.941	90.8966			469.627	0			813.764	159.054			1043.02	291.843			1829.43	1232.34			525.456
					433.503	0			443.07	0			425.107	33.8268			451.206	0			799.829	0			381.102	0			751.961	0			469.637	0			813.786	130.148			1043.05	251.975			1829.5	302.291			525.467
					433.512	0			443.078	0			425.115	65.8811			451.215	0			799.85	0			381.109	0			751.98	0			469.646	0			813.808	70.5448			1043.08	143.01			1829.58	431.374			525.479
					433.52	0			443.087	0			425.124	83.8654			451.224	0			799.872	0			400.434	0			752	0			469.656	44.6164			813.83	0			1043.11	0			1829.65	1360.48			525.49
					433.529	52.9633			443.096	0			425.132	74.6359			451.234	0			857.064	0			400.442	0			752.02	0			469.666	95.4225			813.852	0			1043.15	0			1829.72	2217.2			527.622
					433.538	115.251			445.183	0			425.14	45.035			454.56	0			857.088	0			400.449	0			772.93	0			469.675	126.57			813.874	0			1043.18	0			1829.8	2291.67			527.634
					433.546	152.482			445.192	0			425.149	0			454.569	0			857.112	0			400.457	0			772.95	0			469.685	114.591			813.896	0			1043.21	0			1829.87	1473.83			527.645
					433.555	194.747			445.2	0			425.157	0			454.579	0			857.136	0			400.465	42.8867			772.971	0			469.695	69.8005			818.031	0			1050.28	0			1829.95	586.585			527.657
					433.563	247.512			445.209	0			425.166	0			454.588	0			857.16	126.698			400.472	70.302			772.991	0			469.705	0			818.053	0			1050.31	0			1830.02	0			527.668
					433.572	236.897			445.218	59.8249			425.174	0			454.597	67.0367			857.183	235.623			400.48	81.9526			773.011	117.491			469.714	0			818.076	0			1050.34	0			1830.1	0			527.68
					433.58	243.468			445.227	162.364			429.194	0			454.606	89.288			857.207	303.232			400.487	69.2435			773.032	172.216			469.724	0			818.098	0			1050.37	0			1830.17	0			527.691
					433.589	176.813			445.236	252.384			429.203	0			454.615	92.9059			857.231	273.841			400.495	39.1334			773.052	184.271			469.734	0			818.12	65.9561			1050.41	132.354			1830.24	0			527.703
					433.598	64.327			445.245	267.215			429.211	0			454.625	73.2982			857.255	161.891			400.503	0			773.073	143.534			474.796	0			818.142	134.381			1050.44	226.15			1830.39	0			527.714
					433.606	0			445.254	197.755			429.22	0			454.634	40.0615			857.279	0			400.511	0			773.093	76.016			474.806	0			818.164	183.371			1050.47	274.468			1830.47	0			527.726
					433.615	0			445.263	96.1602			429.228	32.7454			454.643	0			857.303	0			400.518	0			773.113	0			474.816	0			818.187	181.403			1050.5	246.717			1830.54	0			527.737
					433.624	0			445.272	0			429.237	73.6312			454.653	0			857.326	0			400.526	0			773.134	0			474.826	0			818.209	130.926			1050.54	160.293			1830.62	0			527.749
					433.632	0			445.281	0			429.245	107.068			454.662	0			857.35	0			406.718	0			773.154	0			474.835	45.1827			818.231	64.1753			1050.57	0			1830.69	250.383			527.76
					437.296	0			445.29	0			429.253	110.195			454.671	0			860.239	0			406.726	0			773.175	0			474.845	90.276			818.253	0			1050.6	0			1830.76	342.685			534.788
					437.304	0			445.299	0			429.262	81.7461			457.099	0			860.263	0			406.734	0			781.419	0			474.855	117.509			818.275	0			1050.63	0			1830.84	343.77			534.8
					437.313	0			446.191	0			429.27	41.6868			457.108	0			860.287	0			406.741	0			781.439	0			474.865	110.508			818.297	0			1050.67	0			1830.91	258.042			534.812
					437.322	0			446.2	0			429.279	0			457.118	0			860.311	0			406.749	34.7969			781.46	0			474.875	76.2643			818.319	0			1134.68	0			1830.99	134.904			534.824
					437.33	45.7682			446.209	0			429.287	0			457.127	0			860.335	187.972			406.757	71.5619			781.481	0			474.885	0			881.051	0			1134.71	0			1831.06	0			534.835
					437.339	96.9056			446.218	0			429.296	0			457.136	57.436			860.359	285.456			406.765	93.524			781.502	99.1921			474.895	0			881.076	0			1134.75	0			1831.14	0			534.847
					437.348	129.284			446.227	42.9556			429.304	0			457.146	82.6479			860.383	320.535			406.773	86.7091			781.522	147.415			474.904	0			881.1	0			1134.78	0			1831.21	0			534.859
					437.356	122.175			446.236	78.4155			431.158	0			457.155	88.5182			860.407	267.721			406.78	56.8275			781.543	167.446			474.914	0			881.125	0			1134.82	111.645			1831.28	0			534.871
					437.365	81.8634			446.245	91.4474			431.167	0			457.164	72.9375			860.431	157.513			406.788	0			781.564	149.499			484.938	0			881.15	65.344			1134.86	225.103			1909.3	0			534.882
					437.374	0			446.254	73.5438			431.175	0			457.173	45.263			860.455	0			406.796	0			781.584	102.008			484.948	0			881.175	145.943			1134.89	296.953			1909.38	0			534.894
					437.383	0			446.263	38.062			431.184	0			457.183	0			860.479	0			406.804	0			781.605	0			484.958	0			881.2	189.682			1134.93	278.474			1909.46	0			534.906
					437.392	0			446.272	0			431.192	16.5584			457.192	0			860.503	0			406.812	0			781.626	0			484.968	0			881.225	160.743			1134.97	182.308			1909.54	0			534.918
					437.4	0			446.281	0			431.201	116.535			457.201	0			860.527	0			406.819	0			781.647	0			484.978	69.6781			881.249	84.4589			1135	0			1909.62	408.45			534.929
					438.156	0			446.29	0			431.209	545.165			457.21	0			863.889	0			406.827	0			781.668	0			484.988	121.305			881.274	0			1135.04	0			1909.7	806.122			538.006
					438.165	0			446.299	0			431.218	1023.9			457.554	0			863.913	0			406.835	0			784.62	0			484.998	141.173			881.299	0			1135.07	0			1909.78	1320.5			538.018
					438.173	0			451.114	0			431.226	1217.97			457.563	0			863.937	0			406.843	41.3824			784.641	0			485.009	115.492			881.324	0			1135.11	0			1909.86	1200.81			538.03
					438.182	0			451.123	0			431.235	946.441			457.572	0			863.961	0			406.85	76.5958			784.662	0			485.019	63.9207			881.349	0			1188.4	0			1909.94	646.172			538.041
					438.191	54.3614			451.132	0			431.243	510.058			457.582	0			863.985	141.886			406.858	91.2039			784.682	0			485.029	0			885.009	0			1188.44	0			1910.02	270.574			538.053
					438.199	102.793			451.141	0			431.252	92.3253			457.591	41.7245			864.009	220.505			406.866	143.138			784.703	96.5162			485.039	0			885.034	0			1188.48	0			1910.09	119.654			538.065
					438.208	127.739			451.15	41.8665			431.26	20.1484			457.6	76.8995			864.034	251.27			406.874	134.053			784.724	162.469			485.049	0			885.059	0			1188.52	0			1910.17	289.211			538.077
					438.217	112.455			451.159	79.0381			431.27	0			457.61	91.8613			864.058	216.289			406.881	100.525			784.745	183.557			485.06	0			885.084	0			1188.56	172.445			1910.25	448.902			538.089
					438.225	68.9343			451.168	99.4759			431.278	0			457.619	74.9118			864.082	137.387			406.889	130.242			784.766	147.299			528.497	0			885.109	108.852			1188.59	267.381			1910.33	468.335			538.101
					438.234	0			451.177	89.6461			431.285	0			457.628	38.7854			864.106	0			406.897	137.077			784.787	81.0807			528.509	0			885.134	157.571			1188.63	298.363			1910.41	330.495			538.112
					438.243	0			451.186	57.7506			431.292	0			457.638	0			864.13	0			406.905	103.631			784.808	0			528.52	0			885.159	167.977			1188.67	251.69			1910.49	151.623			538.124
					438.252	0			451.196	0			431.311	0			457.647	0			864.154	0			406.913	76.3907			784.828	0			528.532	0			885.184	136.618			1188.71	161.981			1910.57	0			538.136
					438.26	0			451.205	0			431.32	0			457.656	0			864.178	0			406.92	33.5559			784.849	0			528.543	75.8608			885.209	81.4494			1188.75	0			1910.65	252.856			538.148
					445.183	0			451.214	0			431.328	0			457.665	0			903.76	0			406.929	0			784.87	0			528.555	126.858			885.234	0			1188.79	0			1910.73	712.39			540.644
					445.192	0			451.223	0			431.337	0			460.221	0			903.786	0			406.937	0			787.4	0			528.566	140.023			885.259	0			1188.83	0			1910.81	900.078			540.656
					445.2	0			473.161	0			431.345	35.5339			460.23	0			903.812	0			406.944	0			787.421	0			528.578	107.038			885.284	0			1188.87	0			1910.89	766.3			540.668
					445.209	0			473.17	0			431.354	59.2011			460.24	0			903.837	0			406.952	0			787.442	0			528.589	53.4173			885.309	0			1207.84	0			1910.97	442.567			540.68
					445.218	48.5352			473.18	0			431.362	68.4248			460.249	0			903.863	128.336			413.542	0			787.463	0			528.601	0			1028.72	0			1207.88	0			1911.05	141.171			540.691
					445.227	97.6661			473.19	0			431.371	58.8456			460.258	38.3106			903.889	233.452			413.55	0			787.484	93.7964			528.612	0			1028.75	0			1207.92	0			1911.12	0			540.703
					445.236	122.057			473.2	51.3837			431.379	35.794			460.268	71.7127			903.915	275.457			413.558	0			787.505	162.937			528.624	0			1028.78	0			1207.96	0			1911.2	0			540.715
					445.245	104.405			473.21	93.6573			431.388	0			460.277	85.7292			903.941	221.413			413.565	0			787.526	191.574			528.635	0			1028.82	0			1208	220.486			1911.28	0			540.727
					445.254	58.5456			473.219	114.503			431.397	0			460.287	70.4012			903.966	113.392			413.573	56.6155			787.547	155.41			534.648	0			1028.85	75.2312			1208.03	370.671			1911.36	0			540.739
					445.263	0			473.229	102.394			431.405	0			460.296	37.9312			903.992	0			413.581	81.0134			787.568	79.763			534.659	0			1028.88	137.691			1208.07	411.629			2247.31	0			540.751
					445.272	0			473.239	67.6043			431.414	0			460.306	0			904.018	0			413.589	88.3296			787.589	0			534.671	0			1028.91	165.333			1208.11	307.136			2247.41	0			540.763
					445.281	0			473.249	0			433.478	0			460.315	0			904.044	0			413.597	74.2266			787.61	0			534.683	0			1028.94	136.57			1208.15	139.183			2247.51	0			540.775
					445.29	0			473.259	0			433.486	0			460.324	0			904.07	0			413.605	45.2628			787.631	0			534.695	74.6812			1028.97	71.8763			1208.19	0			2247.61	0			540.787
					446.004	0			473.269	0			433.495	0			460.334	0			981.488	0			413.614	0			787.652	0			534.706	116.763			1029	0			1208.23	0			2247.72	163.241			558.31
					446.013	0			473.279	0			433.503	0			462.223	0			981.517	0			413.622	0			804.225	0			534.718	125.273			1029.03	0			1208.27	0			2247.82	277.497			558.323
					446.021	0			495.114	0			433.512	36.042			462.232	0			981.546	0			413.629	0			804.246	0			534.73	95.0649			1029.07	0			1208.31	0			2247.92	340.488			558.335
					446.03	0			495.124	0			433.52	70.1604			462.241	0			981.575	0			413.637	0			804.268	0			534.741	47.2148			1029.1	0			1211.51	0			2248.02	300.504			558.348
					446.039	73.126			495.135	0			433.529	89.3611			462.251	0			981.604	113.398			423.772	0			804.29	0			534.753	0			1037.29	0			1211.55	0			2248.12	179.614			558.36
					446.048	116.513			495.145	0			433.538	82.2392			462.26	60.6705			981.633	200.445			423.78	0			804.311	106.411			534.765	0			1037.32	0			1211.59	0			2248.22	0			558.373
					446.057	126.898			495.157	239.24			433.546	55.4195			462.27	88.5604			981.663	239.542			423.789	0			804.333	173.597			534.777	0			1037.35	0			1211.63	0			2248.32	0			558.385
					446.066	97.4547			495.167	1217.81			433.555	98.4064			462.279	92.713			981.692	210.909			423.797	0			804.355	195.771			534.788	0			1037.38	0			1211.67	141.199			2248.42	0			558.398
					446.075	49.106			495.177	3517.79			433.563	211.871			462.289	71.229			981.721	138.009			423.805	40.8103			804.376	157.431			538.942	0			1037.42	94.0822			1211.71	227.291			2248.52	0			558.41
					446.084	0			495.188	6015.05			433.572	315.565			462.298	37.4395			981.75	0			423.814	75.2946			804.398	84.7759			538.954	0			1037.45	164.799			1211.75	266.09			2377.2	0			558.423
					446.093	0			495.198	7356.03			433.58	324.942			462.308	0			981.779	0			423.822	96.5339			804.42	0			538.966	0			1037.48	195.622			1211.79	232.485			2377.31	0			558.435
					446.102	0			495.209	5421.94			433.589	261.068			462.317	0			981.809	0			423.83	91.5499			804.442	0			538.978	0			1037.51	161.923			1211.83	147.823			2377.42	0			558.448
					446.111	0			495.219	2920.37			433.598	123.739			462.326	0			981.838	0			423.838	62.9014			804.463	0			538.99	59.7891			1037.54	87.7859			1211.87	0			2377.53	0			558.46
					466.361	0			495.229	729.597			433.606	29.5996			462.336	0			1009.77	0			423.847	0			804.485	0			539.002	101.714			1037.57	0			1211.91	0			2377.64	141.532			559.878
					466.37	0			495.239	25.9841			433.615	0			495.106	0			1009.8	0			423.855	0			819.854	0			539.014	116.017			1037.61	0			1211.95	0			2377.75	276.535			559.891
					466.38	0			495.25	0			433.623	0			495.114	0			1009.83	0			423.863	0			819.877	0			539.025	93.8781			1037.64	0			1211.99	0			2377.86	370.22			559.903
					466.389	0			495.261	0			433.632	0			495.125	0			1009.86	0			423.872	0			819.899	0			539.037	51.5686			1037.67	0			1228.53	0			2377.97	375.745			559.916
					466.399	58.9435			495.271	0			433.64	0			495.135	0			1009.89	132.807			424.029	0			819.921	0			539.049	0			1096.64	0			1228.57	0			2378.08	295.985			559.928
					466.409	102.121			495.281	0			441.305	0			495.148	63.7948			1009.92	216.937			424.037	0			819.943	81.9584			539.061	0			1096.68	0			1228.61	0			2378.19	175.868			559.941
					466.418	120.709			496.129	0			441.314	0			495.157	508.962			1009.95	253.844			424.045	0			819.966	149.575			539.073	0			1096.71	0			1228.65	0			2378.3	0			559.953
					466.428	101.103			496.14	0			441.323	0			495.167	2199.86			1009.98	222.073			424.054	0			819.988	191.318			539.085	0			1096.75	0			1228.69	172.623			2378.41	0			559.966
					466.437	56.5535			496.15	0			441.331	0			495.177	6363.52			1010.01	140.485			424.062	53.4432			820.01	181.37			544.915	0			1096.78	91.5298			1228.73	231.372			2378.52	0			559.979
					466.447	0			496.161	0			441.34	39.6234			495.188	10929.3			1010.04	0			424.07	87.2459			820.033	126.596			544.927	0			1096.82	162.474			1228.77	248.979			2378.63	0			559.991
					466.457	0			496.171	162.629			441.349	63.0457			495.198	13318.4			1010.07	0			424.079	101.891			820.055	0			544.939	0			1096.85	193.657			1228.81	208.09			2408.74	0			560.004
					466.466	0			496.182	433.293			441.358	76.6231			495.208	9747.78			1010.1	0			424.087	87.6826			820.077	0			544.951	0			1096.88	162.479			1228.85	123.511			2408.85	0			560.016
					466.476	0			496.192	664.468			441.367	70.2945			495.219	5343.45			1010.13	0			424.095	53.1465			820.1	0			544.963	50.012			1096.92	94.1077			1228.89	0			2408.97	0			560.029
					485.16	0			496.203	700.621			441.375	45.8796			495.229	1524.68			1112.14	0			424.103	0			820.122	0			544.975	98.2286			1096.95	0			1228.94	0			2409.08	0			567.085
					485.17	0			496.213	514.147			441.384	0			495.239	218.072			1112.17	0			424.112	51.7734			854.428	0			544.987	126.425			1096.99	0			1228.98	0			2409.19	164.159			567.098
					485.18	0			496.224	223.879			441.393	0			495.242	20.3683			1112.21	0			424.12	73.3325			854.452	0			544.999	115.765			1097.02	0			1229.02	0			2409.3	302.884			567.111
					485.19	0			496.234	0			441.402	0			495.25	0			1112.24	0			424.128	81.6102			854.476	0			545.011	73.9946			1097.06	0			1308.77	0			2409.42	356.04			567.124
					485.2	49.3711			496.245	0			441.411	0			495.261	0			1112.28	131.057			424.137	72.9732			854.499	0			545.023	0			1149.62	0			1308.82	0			2409.53	287.062			567.137
					485.211	103.577			496.255	0			445.183	0			495.271	0			1112.31	244.346			424.145	50.4427			854.523	82.6452			545.035	0			1149.65	0			1308.86	0			2409.64	151.383			567.15
					485.221	133.565			496.266	0			445.192	0			495.281	0			1112.35	302.738			424.153	0			854.547	152.072			545.047	0			1149.69	0			1308.91	0			2409.75	0			567.162
					485.231	118.251			504.409	0			445.2	0			496.129	0			1112.38	256.631			424.162	0			854.57	184.397			545.059	0			1149.73	0			1308.95	105.113			2409.86	0			567.175
					485.241	70.4736			504.42	0			445.209	0			496.14	0			1112.42	139.929			424.17	0			854.594	156.438			549.419	0			1149.76	132.938			1309	721.343			2409.98	0			567.188
					485.251	0			504.431	0			445.218	28.9584			496.15	0			1112.45	0			424.178	0			854.618	88.553			549.432	0			1149.8	186.593			1309.04	1331.01			2410.09	0			567.201
					485.261	0			504.441	0			445.227	83.3931			496.161	0			1112.49	0			425.108	0			854.641	0			549.444	0			1149.84	187.487			1309.08	1744.79	Pep+HexNAc	2	2964.64	0			567.214
					485.271	0			504.452	46.7864			445.236	135.213			496.171	244.49			1112.52	0			425.116	0			854.665	0			549.456	0			1149.88	139.927			1309.13	1465.12			2964.79	0			567.226
					485.282	0			504.463	92.423			445.245	147.245			496.182	706.161			1112.56	0			425.124	0			854.688	0			549.468	74.6048			1149.91	76.3911			1309.17	857.283			2964.95	0			567.239
					493.54	0			504.474	115.244			445.254	110.632			496.192	1076.79			1237.28	0			425.133	0			854.712	0			549.48	115.995			1149.95	0			1309.22	240.008			2965.1	0			567.252
					493.55	0			504.484	96.557			445.263	55.2735			496.203	1143.14			1237.32	0			425.141	45.5986			904.25	0			549.493	123.846			1149.99	0			1309.26	0			2965.25	188.876			567.265
					493.56	0			504.495	51.1291			445.272	0			496.213	858.743			1237.36	0			425.149	75.2968			904.276	0			549.505	94.4081			1150.02	0			1309.31	0			2965.41	317.66			567.278
					493.571	0			504.506	0			445.281	0			496.224	402.939			1237.4	0			425.158	89.143			904.302	0			549.517	48.9695			1150.06	0			1309.35	0			2965.56	362.457			567.291
					493.581	84.7012			504.517	0			445.29	0			496.234	29.9854			1237.44	121.34			425.166	76.9494			904.327	0			549.529	0			1164.25	0			1309.4	0			2965.71	300.672			567.303
					493.592	123.558			504.528	0			445.299	0			496.245	0			1237.48	222.324			425.174	45.9104			904.353	97.8473			549.542	0			1164.29	0			1309.44	289.458			2965.87	181.469			599.91
					493.602	127.652			504.538	0			449.093	0			496.255	0			1237.52	280.551			425.183	0			904.379	172.632			549.554	0			1164.33	0			1309.49	1107.24			2966.02	0			599.924
					493.612	94.2753			516.498	0			449.103	0			496.266	0			1237.56	250.911			425.191	0			904.405	209.61			549.566	0			1164.36	0			1309.53	2387.78			2966.17	0			599.938
					493.623	45.7536			516.509	0			449.112	0			496.276	0			1237.61	153.701			425.199	0			904.431	186.363			567.111	0			1164.4	129.972			1309.58	3497.14			2966.33	0			599.952
					493.633	0			516.52	0			449.121	0			501.765	0			1237.65	0			425.208	0			904.456	119.889			567.124	0			1164.44	187.451			1309.62	2963.78			2966.48	0			599.966
					493.644	0			516.532	0			449.13	34.2705			501.776	0			1237.69	0			427.161	0			904.483	0			567.137	0			1164.48	191.543			1309.67	1675.75			3142.06	0			599.98
					493.654	0			516.543	57.2615			449.139	66.5751			501.786	0			1237.73	0			427.169	0			904.508	0			567.15	0			1164.51	140.169			1309.71	539.706			3142.23	0			599.994
					493.664	0			516.554	100.394			449.148	82.765			501.797	0			1237.77	0			427.178	0			904.534	0			567.162	79.2984			1164.55	70.4501			1309.76	0			3142.39	0			600.008
					495.124	0			516.565	117.002			449.157	70.5608			501.808	64.2766			1309.31	0			427.186	0			904.56	0			567.175	251.517			1164.59	0			1309.8	0			3142.56	0			600.022
					495.135	0			516.576	94.5387			449.166	39.113			501.818	97.8206			1309.35	0			427.194	48.4038			957.351	0			567.188	379.628			1164.63	0			1309.85	0			3142.73	195.882			600.036
					495.145	0			516.587	50.098			449.175	0			501.829	104.803			1309.4	0			427.203	85.1081			957.379	0			567.201	426.877			1164.67	0			1309.89	0			3142.89	319.051			600.05
					495.156	0			516.598	0			449.184	0			501.84	80.5203			1309.44	0			427.211	103.765			957.407	0			567.214	371.769			1164.7	0			1309.94	0			3143.06	370.136			600.063
					495.166	345.669			516.61	0			449.193	0			501.85	41.6235			1309.49	509.419			427.219	92.5114			957.435	0			567.226	246.288			1208.27	0			1309.98	333.945			3143.23	310.308			600.077
					495.177	924.389			516.621	0			449.202	0			501.861	0			1309.53	874.418			427.228	59.3187			957.463	99.8626			567.239	132.632			1208.31	0			1310.03	687.412			3143.4	179.164			600.091
					495.187	1617.79			516.632	0			451.123	0			501.872	0			1309.58	1015.05	Pep+HexNAc	2	427.236	0			957.491	169.515			567.252	0			1208.35	0			1310.07	884.67			3143.56	0			600.105
					495.198	1960.65			517.111	0			451.132	0			501.882	0			1309.62	818.691			427.245	0			957.519	202.049			567.265	0			1208.39	0			1310.12	808.093			3143.73	0			600.119
					495.208	1522.84			517.122	0			451.141	0			501.893	0			1309.67	428.158			427.253	0			957.547	176.081			567.278	0			1208.43	74.8115			1310.16	507.358			3143.9	0			600.133
					495.219	799.846			517.133	0			451.15	0			514.732	0			1309.71	0			427.262	0			957.576	107.981			567.291	0			1208.47	160.928			1310.21	112.627			3144.07	0			600.147
					495.229	226.727			517.145	0			451.159	62.9457			514.743	0			1309.76	0			429.964	0			957.604	0			579.27	0			1208.51	230.322			1310.25	0			3158.16	0			600.161
					495.24	0			517.156	84.8857			451.168	99.098			514.754	0			1309.8	0			429.972	0			957.632	0			579.283	0			1208.55	236.777			1310.3	0			3158.33	0			600.175
					495.25	0			517.167	189.081			451.177	101.532			514.765	0			1309.85	0			429.981	0			957.66	0			579.296	0			1208.59	176.243			1310.34	0			3158.5	0			600.189
					495.261	0			517.178	253.694			451.186	68.8122			514.776	58.2207			1411.32	0			429.989	0			957.688	0			579.31	0			1208.63	90.217			1310.39	0			3158.67	0			600.203
					495.271	0			517.189	229.226			451.196	27.6599			514.787	86.9036			1411.37	0			429.997	59.7848			1010.65	0			579.323	68.2906			1208.67	0			1351.38	0			3158.84	190.736			631.524
					499.703	0			517.2	139.139			451.205	0			514.798	91.1299			1411.42	0			430.006	90.0784			1010.68	0			579.336	112.778			1208.71	0			1351.42	0			3159	339.656			631.539
					499.713	0			517.212	32.8258			451.214	0			514.81	70.3922			1411.47	0			430.014	99.8808			1010.71	0			579.349	129.826			1208.75	0			1351.47	0			3159.17	387.396			631.554
					499.724	0			517.223	0			451.223	0			514.821	39.0836			1411.52	164.799			430.023	82.7263			1010.74	0			579.363	108.333			1208.79	0			1351.52	0			3159.34	297.388			631.569
					499.734	0			517.234	0			451.232	0			514.832	0			1411.57	325.642			430.031	49.0751			1010.77	131.598			579.376	63.5884			1308.82	0			1351.57	252.36			3159.51	145.977			631.584
					499.745	58.6217			517.245	0			454.569	0			514.843	0			1411.62	415.234			430.04	0			1010.8	197.099			579.389	0			1308.86	0			1351.61	484.192			3159.68	0			631.599
					499.756	104.741			517.256	0			454.579	0			514.854	0			1411.67	366.508			430.049	0			1010.83	211.323			579.402	0			1308.91	0			1351.66	592.492			3159.85	0			631.614
					499.766	124.329			524.998	0			454.588	0			514.865	0			1411.72	221.946			430.057	0			1010.86	161.797			579.415	0			1308.95	0			1351.71	496.625			3160.01	0			631.629
					499.777	103.382			525.01	0			454.597	0			517.1	0			1411.77	0			430.066	0			1010.9	79.6527			579.429	0			1309	81.0139			1351.75	271.378			3160.18	0			631.644
					499.787	57.0084			525.021	0			454.606	42.8026			517.111	0			1411.82	0			431.745	0			1010.93	0			584.463	0			1309.04	164.971			1351.8	0			3436.07	0			631.659
					499.798	0			525.032	0			454.615	70.796			517.122	0			1411.87	0			431.754	0			1010.96	0			584.476	0			1309.08	208.033	Pep+HexNAc	2	1351.85	0			3436.26	0			631.674
					499.809	0			525.044	46.4636			454.625	81.0355			517.133	0			1411.92	0			431.762	0			1010.99	0			584.49	0			1309.13	173.674			1351.9	0			3436.45	0			631.689
					499.819	0			525.055	89.8019			454.634	66.4664			517.145	24.3415			1421.28	0			431.771	0			1011.02	0			584.503	0			1309.17	88.7983			1351.94	0			3436.65	0			631.705
					499.83	0			525.067	115.126			454.643	37.4359			517.156	80.8915			1421.33	0			431.779	49.186			1038.05	0			584.517	77.4704			1309.22	0			1382.3	0			3436.84	248.659			636.309
					508.192	0			525.078	102.907			454.648	0			517.167	145.512			1421.38	0			431.788	91.2956			1038.08	0			584.53	128.819			1309.26	0			1382.35	0			3437.03	379.948			636.324
					508.203	0			525.089	61.753			454.658	0			517.178	175.126			1421.43	0			431.796	115.829			1038.11	0			584.543	144.075			1309.31	0			1382.39	0			3437.22	402.269			636.339
					508.214	0			525.101	0			454.667	0			517.189	148.26			1421.48	197.537			431.805	106.738			1038.15	0			584.557	111.359			1309.35	0			1382.44	0			3437.41	302.335			636.354
					508.225	0			525.112	0			454.676	0			517.2	87.2775			1421.53	301.491			431.813	70.7184			1038.18	134.287			584.57	55.5114			1309.8	0			1382.49	93.5305			3437.6	153.765			636.369
					508.235	66.9607			525.124	0			459.66	0			517.212	37.7734			1421.58	325.963			431.822	0			1038.21	204.8			584.584	0			1309.85	0			1382.54	259.651			3437.79	0			636.385
					508.246	105.525			525.135	0			459.669	0			517.223	0			1421.63	257.53			431.83	0			1038.24	221.645			584.597	0			1309.89	0			1382.59	390.517			3437.98	0			636.4
					508.257	118.42			528.116	0			459.678	0			517.234	0			1421.68	145.385			431.839	0			1038.27	170.913			584.61	0			1309.94	0			1382.64	392.358			3438.17	0			636.415
					508.268	100.549			528.128	0			459.688	0			517.245	0			1421.74	0			431.848	0			1038.3	88.4982			584.624	0			1309.98	77.3134			1382.69	270.643			3438.37	0			636.43
					508.279	63.3444			528.139	0			459.697	43.959			517.256	0			1421.79	0			434.19	0			1038.33	0			599.91	0			1310.03	168.335			1382.74	126.67			4020.39	0			636.446
					508.29	0			528.151	0			459.706	68.8595			528.116	0			1421.84	0			434.198	0			1038.37	0			599.924	0			1310.07	231.739			1382.78	0			4020.63	0			636.461
					508.301	0			528.162	49.4396			459.716	78.7815			528.128	0			1421.89	0			434.207	0			1038.4	0			599.938	0			1310.12	225.206			1382.83	0			4020.87	0			636.476
					508.312	0			528.174	166.998			459.725	68.7715			528.139	0			1572.28	0			434.216	0			1038.43	0			599.952	0			1310.16	155.052			1382.88	0			4021.11	0			636.492
					508.322	0			528.185	259.299			459.734	44.9315			528.151	0			1572.34	0			434.224	37.8168			1039.38	0			599.966	50.9204			1310.21	72.0506			1382.93	0			4021.35	170.298			647.431
					509.139	0			528.197	277.263			459.744	0			528.162	61.4791			1572.4	0			434.233	122.652			1039.42	0			599.98	162.252			1310.25	0			1410.86	0			4021.6	329.592			647.447
					509.15	0			528.208	208.819			459.753	0			528.174	176.75			1572.46	0			434.241	310.955			1039.45	0			599.994	357.598			1310.3	0			1410.91	0			4021.84	412.813			647.463
					509.161	0			528.22	102.785			459.762	0			528.185	248.851			1572.52	124.702			434.25	571.622			1039.48	0			600.008	652.529			1310.34	0			1410.96	0			4022.08	367.972			647.478
					509.172	0			528.231	0			459.772	49.5614			528.197	249.168			1572.58	269.733			434.258	753.577			1039.51	96.4051			600.022	1127.67			1310.39	0			1411.01	0			4022.32	234.206			647.494
					509.182	51.281			528.243	0			459.781	80.0887			528.208	174.956			1572.63	377.195			434.267	804.694			1039.54	157.731			600.036	1757.77			1311.42	0			1411.06	235.856			4022.56	0			647.509
					509.193	99.4277			528.254	0			459.79	96.7148			528.22	78.9811			1572.69	378.485	pep+2HexNAc+2Hex	2	434.276	646.718			1039.57	190.463			600.05	2026.47			1311.47	0			1411.12	351.843			4022.81	0			647.525
					509.204	125.714			528.266	0			459.8	87.3547			528.232	0			1572.75	278.497			434.284	396.728			1039.61	172.677			600.063	2644.54			1311.51	0			1411.17	361			4023.05	0			647.541
					509.215	110.893			566.227	0			459.809	54.9157			528.243	0			1572.81	146.533			434.293	195.778			1039.64	113.174			600.077	2665.89			1311.56	0			1411.22	261.844			4023.29	0			647.556
					509.226	65.227			566.24	0			459.819	0			528.255	0			1572.87	0			434.301	44.0001			1039.67	0			600.091	2216.14			1311.6	120.119			1411.27	131.276			4378.87	0			647.572
					509.237	0			566.253	0			459.828	0			528.266	0			1572.93	0			434.31	0			1039.7	0			600.105	1275.22			1311.65	183.145			1411.32	0			4379.15	0			647.588
					509.248	0			566.266	0			459.837	0			533.394	0			1572.99	0			434.319	0			1039.73	0			600.119	613.788			1311.7	198.693			1411.37	0			4379.42	0			647.603
					509.259	0			566.278	91.7716			459.847	0			533.406	0			1573.05	297.591			434.327	0			1039.77	0			600.133	178.615			1311.74	154.449			1411.42	0			4379.7	0			647.619
					509.27	0			566.291	237.278			465.007	0			533.418	0			1573.11	733.472			434.336	0			1092.04	0			600.147	52.0714			1311.79	78.7133			1411.47	0							654.792
					526.405	0			566.304	316.693			465.017	0			533.429	0			1573.17	1036.02			435.394	0			1092.08	0			600.161	0			1311.83	0			1411.82	0							654.808
					526.416	0			566.317	303.909			465.026	0			533.441	53.4982			1573.23	1046.08			435.403	0			1092.11	0			600.175	0			1311.87	0			1411.87	0							654.824
					526.428	0			566.329	205.77			465.036	0			533.453	75.1137			1573.29	775.252			435.411	0			1092.14	0			600.189	0			1311.92	0			1411.92	0							654.84
					526.439	0			566.342	47.3569			465.045	56.0269			533.464	83.3588			1573.34	307.675			435.42	0			1092.18	86.2859			600.203	0			1311.96	0			1411.97	0							654.856
					526.451	57.9848			566.355	0			465.055	83.2294			533.476	72.2446			1573.4	0			435.428	51.8304			1092.21	155.557			615.688	0			1409.06	0			1412.02	140.591							654.871
					526.462	106.257			566.368	0			465.064	86.2369			533.488	46.2655			1573.46	0			435.437	83.5148			1092.25	193.164			615.702	0			1409.11	0			1412.07	254.048							654.887
					526.473	127.462			566.381	0			465.074	61.7697			533.499	0			1573.52	172.481			435.446	95.4837			1092.28	176.224			615.717	0			1409.16	0			1412.12	322.608							654.903
					526.485	103.495			566.394	0			465.083	27.9711			533.511	0			1573.58	270.527			435.454	79.9142			1092.31	118.327			615.731	0			1409.21	0			1412.17	292.312							654.919
					526.496	51.0117			571.881	0			465.093	0			533.523	0			1573.64	336.433			435.463	46.6567			1092.35	0			615.746	56.8853			1409.26	115.937			1412.22	180.509							654.935
					526.508	0			571.894	0			465.102	0			533.534	0			1573.7	323.369			435.472	0			1092.38	0			615.76	103.151			1409.31	184.813			1412.27	0							654.951
					526.519	0			571.907	0			465.112	0			534.272	0			1573.76	226.903			435.481	0			1092.42	0			615.775	123.205			1409.36	219.316			1412.32	0							654.967
					526.531	0			571.92	0			465.121	0			534.283	0			1573.82	0			435.489	0			1092.45	0			615.789	98.7			1409.41	204.808			1412.37	0							654.983
					526.542	0			571.933	47.6544			469.115	0			534.295	0			1573.88	0			435.498	0			1121.27	0			615.804	47.3547			1409.46	155.121			1412.42	0							673.263
					528.128	0			571.946	86.5313			469.125	0			534.307	0			1573.94	0			442.248	0			1121.31	0			615.819	0			1409.51	95.4456			1463.47	0							673.28
					528.139	0			571.959	105.675			469.134	0			534.319	40.0986			1574	0			442.257	0			1121.34	0			615.833	0			1409.56	0			1463.52	0							673.296
					528.151	0			571.972	89.597			469.144	0			534.33	72.8388			1574.06	129.411			442.266	0			1121.38	0			615.848	0			1409.61	0			1463.58	0							673.313
					528.162	0			571.985	48.8801			469.154	40.2252			534.342	93.2329			1574.11	255.868			442.275	0			1121.41	112.781			615.862	0			1409.66	0			1463.63	0							673.33
					528.174	56.505			571.998	0			469.163	70.6501			534.354	89.3233			1574.17	351.383			442.284	70.1448			1121.45	173.667			664.077	0			1409.71	0			1463.68	177.753							673.346
					528.185	120.81			572.011	0			469.173	84.9106			534.365	63.6286			1574.23	349.237			442.292	110.359			1121.48	200.749			664.094	0			1424.94	0			1463.74	265.733							673.363
					528.197	155.938			572.024	0			469.183	73.8911			534.377	0			1574.29	256.802			442.301	117.239			1121.52	169.933			664.11	0			1425	0			1463.79	282.64							673.379
					528.208	134.229			572.036	0			469.192	45.2853			534.389	0			1574.35	136.181			442.31	85.4406			1121.56	98.7138			664.126	0			1425.05	0			1463.84	222.477							673.396
					528.22	75.1249			592.219	0			469.202	0			534.401	0			1574.41	0			442.319	40.0154			1121.59	0			664.142	65.9746			1425.1	0			1463.9	128.25							673.412
					528.231	0			592.233	0			469.212	0			534.412	0			1574.47	0			442.328	0			1121.63	0			664.159	105.315			1425.15	85.7359			1463.95	0							673.429
					528.243	0			592.247	0			469.221	0			540.667	0			1574.53	0			442.337	0			1121.66	0			664.175	120.293			1425.2	142.233			1464	0							673.446
					528.254	0			592.26	0			469.231	0			540.679	0			1574.59	0			442.346	0			1121.7	0			664.191	102.954			1425.25	166.804			1464.06	0							673.462
					528.266	0			592.274	47.5535			471.262	0			540.691	0			1653.81	0			442.355	0			1139.3	0			664.207	64.4737			1425.3	139.602			1464.11	0							673.479
					535.916	0			592.288	85.3328			471.272	0			540.703	0			1653.87	0			462.95	0			1139.33	0			664.224	0			1425.35	79.6982			1483.81	0							710.811
					535.928	0			592.302	102.162			471.282	0			540.715	41.0503			1653.93	0			462.959	0			1139.37	0			664.24	0			1425.4	0			1483.87	0							710.829
					535.939	0			592.315	87.6277			471.292	0			540.726	80.0523			1654	0			462.969	0			1139.4	0			664.256	0			1425.46	0			1483.92	0							710.847
					535.951	0			592.329	52.9264			471.301	30.179			540.738	101.814			1654.06	598.543			462.978	0			1139.44	112.002			664.273	0			1425.51	94.5339			1483.97	0							710.865
					535.963	47.2119			592.343	0			471.311	63.4957			540.75	89.6094			1654.12	1159.66			462.988	41.365			1139.48	184.298			669.336	0			1425.56	156.719			1484.03	165.349							710.883
					535.975	102.549			592.356	0			471.321	81.6021			540.762	51.9605			1654.19	1549.95			462.997	80.477			1139.51	213.117			669.353	0			1425.61	187.706			1484.08	250.81							710.901
					535.986	147.178			592.37	0			471.33	69.9298			540.774	0			1654.25	1521.12			463.007	97.7776			1139.55	173.227			669.369	0			1425.66	170			1484.14	279.043							710.919
					535.998	149.199			592.384	0			471.34	38.2279			540.786	0			1654.32	1102.36			463.016	79.9361			1139.59	93.2626			669.385	0			1425.71	113.95			1484.19	231.585							710.937
					536.01	107.235			597.034	0			471.35	0			540.798	0			1654.38	567.363			463.026	41.8886			1139.62	0			669.402	58.002			1425.76	0			1484.24	137.378							710.955
					536.022	49.4797			597.048	0			471.359	0			540.81	0			1654.44	0			463.036	0			1139.66	0			669.418	99.8689			1425.81	0			1484.3	0							710.973
					536.034	0			597.062	0			471.369	0			546.971	0			1654.51	108.889			463.045	0			1139.7	0			669.435	121.162			1425.86	0			1484.35	0							710.991
					536.045	0			597.076	0			471.379	0			546.983	0			1654.57	479.048			463.054	0			1139.73	0			669.451	107.075			1425.92	0			1484.41	0							711.009
					536.057	0			597.089	31.9556			482.515	0			546.995	0			1654.64	772.261			463.064	0			1207.8	0			669.468	65.3836			1451.96	0			1484.46	0							711.027
					536.069	0			597.103	79.4452			482.525	0			547.007	0			1654.7	881.392			472.332	0			1207.84	0			669.484	0			1452.01	0			1573.29	0							720.638
					566.24	0			597.117	106.266			482.535	0			547.02	49.0091			1654.76	723.353			472.342	0			1207.88	0			669.5	0			1452.07	0			1573.34	0							720.656
					566.253	0			597.131	90.9242			482.545	0			547.032	82.8697			1654.83	411.655			472.352	0			1207.92	0			669.517	0			1452.12	0			1573.4	0							720.675
					566.266	0			597.145	48.2658			482.555	45.1066			547.044	96.1787			1654.89	0			472.362	0			1207.96	80.7919			669.533	0			1452.17	134.692			1573.46	0							720.693
					566.278	0			597.159	0			482.565	76.6963			547.056	78.5742			1654.95	0			472.371	50.3479			1208	179.694			691.698	0			1452.22	202.072			1573.52	115.402							720.711
					566.291	119.526			597.172	0			482.575	91.9548			547.068	41.7392			1655.02	0			472.381	78.158			1208.03	245.662			691.715	0			1452.28	214.174			1573.58	224.07							720.73
					566.304	217.755			597.186	0			482.585	81.0498			547.08	0			1655.08	0			472.391	89.9469			1208.07	228.775			691.733	0			1452.33	161.4			1573.64	298.467							720.748
					566.317	260.798			597.2	0			482.595	51.2069			547.092	0			1845.34	0			472.401	80.318			1208.11	144.228			691.75	0			1452.38	80.1886			1573.7	283.923							720.767
					566.329	217.492			599.255	0			482.605	0			547.105	0			1845.42	0			472.41	55.1634			1208.15	0			691.767	59.2538			1452.43	0			1573.76	192.411							720.785
					566.342	121.418			599.268	0			482.615	0			547.117	0			1845.49	0			472.42	0			1208.19	0			691.784	114.278			1452.49	0			1573.82	0							720.803
					566.355	0			599.282	0			482.625	0			550.287	0			1845.57	0			472.43	0			1208.23	0			691.802	150.723			1452.54	0			1573.88	0							720.822
					566.368	0			599.296	0			482.635	0			550.299	0			1845.64	169.952			472.44	0			1208.27	0			691.819	143.163			1452.59	0			1573.94	0							720.84
					566.381	0			599.31	51.8636			495.114	0			550.312	0			1845.72	277.209			472.45	0			1308.82	0			691.836	96.0339			1492.31	0			1574	0							720.858
					566.393	0			599.324	87.1579			495.125	0			550.324	0			1845.79	318.662			480.231	0			1308.86	0			691.854	0			1492.36	0			1574.06	157.03							721.446
					572.582	0			599.338	98.5035			495.135	0			550.336	44.7803			1845.87	270.769			480.241	0			1308.91	0			691.871	0			1492.42	0			1574.11	271.841							721.465
					572.595	0			599.352	80.0448			495.145	0			550.348	73.208			1845.94	165.22			480.251	0			1308.95	0			691.888	0			1492.47	0			1574.17	315.669							721.483
					572.608	0			599.366	45.1607			495.152	0			550.361	87.089			1846.02	0			480.261	0			1309	276.035			691.905	0			1492.53	122.352			1574.23	248.754							721.501
					572.621	0			599.38	0			495.157	255.951			550.373	76.5305			1846.09	0			480.271	50.4197			1309.04	649.669			720.675	0			1492.58	182.63			1574.29	118.692							721.52
					572.634	65.4576			599.394	0			495.162	52.1364			550.385	46.8893			1846.17	0			480.281	82.8366			1309.08	878.316	Pep+HexNAc	2	720.693	0			1492.63	203.918			1574.35	0							721.538
					572.647	108.046			599.408	0			495.167	1463.39			550.397	0			1846.24	0			480.291	94.1454			1309.13	824.882			720.711	0			1492.69	167.371			1574.41	0							721.557
					572.66	127.145			599.422	0			495.173	244.514			550.41	0			1870.95	0			480.301	77.8339			1309.17	539.527			720.73	0			1492.74	93.5733			1574.47	0							721.575
					572.673	110.658			599.895	0			495.177	4216.49			550.422	0			1871.03	0			480.311	46.2632			1309.22	175.337			720.748	65.0805			1492.8	0			1574.53	0							721.593
					572.686	68.7296			599.909	0			495.183	441.465			550.434	0			1871.1	0			480.321	0			1309.26	0			720.767	114.82			1492.85	0			1618.27	0							721.612
					572.699	0			599.923	0			495.187	7353.76			561.552	0			1871.18	0			480.331	0			1309.31	0			720.785	138.984			1492.91	0			1618.34	0							721.63
					572.712	0			599.937	0			495.198	9587.13			561.565	0			1871.26	176.167			480.341	0			1309.35	0			720.803	120.874			1492.96	0			1618.4	0							721.649
					572.725	0			599.951	52.9466			495.208	7090.98			561.578	0			1871.33	268.046			480.351	0			1309.4	0			720.822	73.8001			1493.18	0			1618.46	0							721.667
					572.738	0			599.965	88.281			495.218	3855.45			561.59	0			1871.41	304.505			485.749	0			1309.44	210.15			720.84	0			1493.24	0			1618.52	137.599							729.473
					580.833	0			599.979	105.667			495.229	1140.03			561.603	53.053			1871.49	269.45			485.759	0			1309.49	599.913			720.858	0			1493.29	0			1618.58	247.798							729.491
					580.846	0			599.993	94.9873			495.238	182.426			561.616	84.4027			1871.56	182.623			485.769	0			1309.53	1421.33			720.877	0			1493.35	0			1618.65	297.594							729.51
					580.86	0			600.007	117.674			495.25	0			561.628	94.4218			1871.64	0			485.78	0			1309.58	1947.59			720.895	0			1493.4	77.7921			1618.71	253.5							729.529
					580.873	0			600.021	252.294			495.261	0			561.641	76.9563			1871.72	0			485.79	70.6891			1309.62	1719.96			722.698	0			1493.46	160.548			1618.77	150.912							729.548
					580.886	63.0983			600.035	638.352			495.271	0			561.653	42.7252			1871.79	0			485.8	104.219			1309.67	998.389			722.716	0			1493.51	212.558			1618.83	0							729.566
					580.899	112.504			600.049	990.788			495.281	0			561.666	0			1871.87	0			485.81	109.794			1309.71	345.02			722.735	0			1493.57	201.276			1618.89	0							729.585
					580.913	139.812			600.063	1254.51			495.428	0			561.679	0			1915.09	0			485.82	82.4062			1309.76	0			722.753	0			1493.62	139.262			1618.95	0							729.604
					580.926	126.503			600.077	1219.07			495.438	0			561.691	0			1915.17	0			485.83	40.1187			1309.8	0			722.772	80.0542			1493.67	0			1619.02	0							729.622
					580.939	81.7303			600.09	939.383			495.449	0			561.704	0			1915.25	0			485.841	0			1309.85	0			722.79	119.451			1493.73	0			1674.8	0							729.641
					580.953	0			600.104	541.528			495.459	0			566.176	0			1915.33	0			485.851	0			1309.89	0			722.809	128.746			1493.78	0			1674.87	0							729.66
					580.966	0			600.118	272.822			495.47	51.037			566.189	0			1915.41	182.319			485.861	0			1309.94	0			722.827	99.711			1493.84	0			1674.93	0							729.678
					580.979	0			600.132	89.5057			495.48	80.1652			566.202	0			1915.49	263.841			485.871	0			1309.98	259.631			722.845	50.6703			1609.97	0			1675	0							729.697
					580.992	0			600.146	41.8461			495.491	87.3403			566.214	0			1915.57	292.76			486.166	0			1310.03	722.655			722.864	0			1610.03	0			1675.06	249.008							733.942
					599.519	0			600.16	0			495.501	67.2511			566.227	49.3803			1915.65	247.682			486.176	0			1310.07	1034.72			722.882	0			1610.09	0			1675.13	337.296							733.961
					599.533	0			600.174	0			495.511	33.3313			566.24	87.7499			1915.73	152.455			486.186	0			1310.12	1061.97			722.901	0			1610.15	0			1675.19	340.438							733.979
					599.547	0			600.188	0			495.522	0			566.253	101.933			1915.81	0			486.196	0			1310.16	790.645			722.919	62.416			1610.21	88.532			1675.26	257.315							733.998
					599.561	0			600.202	0			495.532	0			566.266	82.9146			1915.89	0			486.207	51.6797			1310.21	343.774			722.938	112.727			1610.28	165.085			1675.32	139.643							734.017
					599.575	43.943			600.383	0			495.543	0			566.278	45.6897			1915.97	0			486.217	89.4333			1310.25	0			722.956	135.806			1610.34	212.533			1675.39	0							734.036
					599.589	99.1543			600.397	0			495.553	0			566.291	34.3486			1916.05	0			486.227	103.115			1310.3	0			722.975	114.851			1610.4	201.758			1675.45	0							734.055
					599.603	151.202			600.411	0			496.129	0			566.304	76.131			1965.19	0			486.237	82.2966			1310.34	0			722.993	66.8504			1610.46	141.053			1675.52	0							734.074
					599.617	165.141			600.425	0			496.14	0			566.317	103.182			1965.28	0			486.247	42.8276			1310.39	0			723.011	0			1610.52	0			1675.58	0							734.093
					599.631	128.752			600.439	52.3294			496.15	0			566.329	93.7488			1965.36	0			486.258	0			1310.43	0			723.03	0			1610.58	0			1746.82	0							734.112
					599.644	67.7208			600.453	100.971			496.161	0			566.342	56.0199			1965.44	0			486.268	0			1310.48	240.009			723.048	0			1610.64	0			1746.89	0							734.131
					599.658	0			600.467	171.074			496.171	231.916			566.355	0			1965.52	125.351			486.278	0			1310.52	394.616			723.067	0			1610.7	0			1746.96	0							734.149
					599.672	0			600.481	200.109			496.182	601.428			566.368	0			1965.61	241.948			486.288	0			1310.57	480.378			775.013	0			1639.29	0			1747.02	0							734.168
					599.686	0			600.495	180.948			496.192	912.934			566.381	0			1965.69	326.687			492.087	0			1310.61	430.702			775.034	0			1639.35	0			1747.09	377.039							769.03
					599.7	0			600.509	92.8099			496.203	987.508			566.394	0			1965.77	326.308			492.098	0			1310.66	277.648			775.054	0			1639.42	0			1747.16	718.164							769.051
					599.951	0			600.523	48.3436			496.213	769.935			594.853	0			1965.85	242.496			492.108	0			1310.7	0			775.075	0			1639.48	0			1747.23	1207.79							769.071
					599.965	0			600.537	0			496.224	414.468			594.867	0			1965.94	125.629			492.118	0			1310.75	0			775.095	53.1388			1639.54	87.5739			1747.3	1046.36							769.091
					599.979	0			600.551	0			496.234	29.0559			594.881	0			1966.02	0			492.129	39.5551			1310.79	0			775.116	97.668			1639.61	159.709			1747.37	663.621							769.111
					599.993	0			600.565	0			496.245	0			594.895	0			1966.1	0			492.139	73.7047			1310.84	0			775.136	118.62			1639.67	202.225			1747.44	144.88							769.132
					600.007	90.7158			600.579	0			496.255	0			594.908	46.5992			1966.18	0			492.149	88.7378			1314.31	0			775.157	100.098			1639.73	183.377			1747.51	62.9834							769.152
					600.021	158.316			601.264	0			496.266	0			594.922	76.4454			1966.27	0			492.16	74.6496			1314.36	0			775.177	54.6051			1639.79	116.859			1747.58	660.761							769.172
					600.035	299.263			601.278	0			496.276	0			594.936	87.8425			2092.29	0			492.17	42.8368			1314.4	0			775.198	0			1639.86	0			1747.65	1408.8							769.192
					600.049	420.062			601.292	0			509.15	0			594.95	74.3681			2092.38	0			492.181	0			1314.45	0			775.218	0			1639.92	0			1747.72	2015.69							769.213
					600.063	431.84			601.306	0			509.161	0			594.963	47.1232			2092.47	0			492.191	0			1314.49	102.489			775.239	0			1639.98	0			1747.79	1758.17							769.233
					600.077	350.539			601.32	47.0933			509.172	0			594.977	0			2092.56	0			492.201	0			1314.54	189.381			775.259	0			1640.05	0			1747.86	1030							769.253
					600.09	286.574			601.334	82.3228			509.182	0			594.991	0			2092.65	156.697			492.212	0			1314.58	252.287			778.979	0			1645.86	0			1747.93	318.824							769.273
					600.104	205.827			601.348	99.6796			509.193	35.5153			595.005	0			2092.74	283.45			525.479	0			1314.63	248.478			779	0			1645.92	0			1748	0							784.87
					600.118	158.282			601.362	88.1299			509.204	77.9126			595.019	0			2092.83	347.222			525.49	0			1314.67	176.379			779.02	0			1645.99	0			1748.06	160.91							784.891
					600.132	113.682			601.376	55.3793			509.215	100.908			599.951	0			2092.93	298.14			525.501	0			1314.72	82.5315			779.041	0			1646.05	0			1748.13	716.575							784.912
					600.146	50.5956			601.39	0			509.226	87.7723			599.965	0			2093.02	171.143			525.513	0			1314.77	0			779.062	83.6702			1646.11	119.394			1748.2	1184.03							784.933
					600.16	0			601.404	0			509.237	50.4564			599.979	0			2093.11	0			525.524	38.443			1314.81	0			779.082	111.321			1646.18	180.829			1748.27	1416.79							784.954
					600.174	0			601.418	0			509.248	0			599.993	0			2093.2	0			525.536	76.4136			1314.86	0			779.103	115.885			1646.24	197.596			1748.34	1007.04							784.974
					600.188	0			601.432	0			509.259	0			600.007	69.6231			2093.29	0			525.547	97.8078			1314.9	0			779.123	96.4779			1646.3	159.279			1748.41	507.345							784.995
					600.202	0			605.242	0			509.27	0			600.021	247.521			2093.38	0			525.559	88.1301			1382.83	0			779.144	62.3793			1646.37	90.0854			1748.48	0							785.016
					608.034	0			605.256	0			509.281	0			600.035	535.207			2134.97	0			525.57	54.8612			1382.88	0			779.165	0			1646.43	0			1748.55	0							785.037
					608.048	0			605.27	0			517.1	0			600.049	884.107			2135.06	0			525.582	0			1382.93	0			779.185	0			1646.49	0			1748.62	452.058							785.058
					608.063	0			605.284	0			517.111	0			600.063	992.467			2135.16	0			525.593	0			1382.98	0			779.206	0			1646.56	0			1748.69	755.435							785.079
					608.077	0			605.298	63.5647			517.122	0			600.077	834.222			2135.25	0			525.604	0			1383.03	382.717			779.227	0			1646.62	110.274			1748.76	862.11							785.1
					608.091	65.6295			605.312	98.685			517.133	0			600.09	503.773			2135.34	142.481			525.616	0			1383.08	671.948			779.309	0			1646.68	177.067			1748.83	690.903							785.121
					608.105	108.364			605.326	107.713			517.145	64.2498			600.104	215.414			2135.44	254.159			530.416	0			1383.13	774.652			779.33	0			1646.75	197.601			1748.9	373.088							789.732
					608.119	123.383			605.341	87.0913			517.156	321.845			600.118	0			2135.53	311.032			530.427	0			1383.18	605.075			779.35	0			1646.81	159.703			1748.97	0							789.753
					608.134	100.663			605.355	51.216			517.167	549.404			600.132	0			2135.63	273.562			530.439	0			1383.22	302.127			779.371	0			1646.87	89.3593			1749.04	0							789.774
					608.148	55.2066			605.369	0			517.178	650.918			600.146	0			2135.72	167.366			530.45	0			1383.27	0			779.392	61.4275			1646.94	0			1749.1	0							789.795
					608.162	0			605.383	0			517.189	555.497			600.16	0			2135.81	0			530.462	49.6322			1383.32	0			779.412	111.073			1647	0			1749.17	0							789.816
					608.176	0			605.397	0			517.2	331.991			600.369	0			2135.91	0			530.474	78.3002			1383.37	0			779.433	129.852			1647.06	0			1755.3	0							789.837
					608.191	0			605.411	0			517.212	58.0071			600.383	0			2136	0			530.485	92.5802			1383.42	0			779.454	102.101			1647.13	0			1755.37	0							789.859
					608.205	0			608.247	0			517.223	0			600.397	0			2136.09	0			530.497	79.664			1393.38	0			779.474	48.1856			1726.83	0			1755.44	0							789.88
					644.533	0			608.262	0			517.234	0			600.411	0			2220.77	0			530.508	46.0691			1393.43	0			779.495	0			1726.9	0			1755.51	0							789.901
					644.549	0			608.276	0			517.245	0			600.425	36.1847			2220.86	0			530.52	0			1393.48	0			779.516	0			1726.97	0			1755.58	221.999							789.921
					644.564	0			608.29	0			517.256	0			600.439	81.9074			2220.96	0			530.532	0			1393.53	0			779.536	0			1727.04	0			1755.65	514.036							789.942
					644.58	0			608.304	47.1801			528.128	0			600.453	114.48			2221.06	0			530.543	0			1393.58	110.85			779.557	0			1727.11	112.461			1755.72	807.083							789.963
					644.595	51.7999			608.319	81.3309			528.139	0			600.467	113.054			2221.16	195.285			530.555	0			1393.63	196.448			783.204	0			1727.17	195.133			1755.79	764.819							789.984
					644.611	107.692			608.333	96.3724			528.151	0			600.481	81.2085			2221.26	318.448			545.567	0			1393.68	226.552			783.225	0			1727.24	243.837			1755.86	480.078							796.364
					644.626	143.089			608.347	84.9205			528.162	0			600.495	41.5837			2221.36	355.128			545.579	0			1393.73	175.567			783.245	0			1727.31	225.165			1755.93	185.077							796.385
					644.642	133.472			608.361	57.2053			528.174	58.3058			600.509	0			2221.46	277.565			545.591	0			1393.78	83.1595			783.266	0			1727.38	151.036			1756	0							796.406
					644.657	85.8575			608.376	0			528.185	92.8369			600.523	0			2221.56	142.665			545.603	0			1393.83	0			783.287	71.7547			1727.45	0			1756.07	0							796.428
					644.673	0			608.39	0			528.197	99.3141			600.537	0			2221.66	0			545.615	38.7221			1393.87	0			783.308	108.976			1727.52	0			1756.14	209.913							796.449
					644.688	0			608.404	0			528.208	73.8333			600.551	0			2221.76	0			545.627	75.5694			1393.92	0			783.329	122.775			1727.58	69.6625			1756.21	314.587							796.47
					644.704	0			608.418	0			528.22	35.6988			605.963	0			2221.86	0			545.639	93.3832			1393.97	0			783.349	104.452			1727.65	158.419			1756.27	342.697							796.492
					644.72	0			613.346	0			528.231	0			605.977	0			2221.96	0			545.651	81.5804			1415.25	0			783.37	63.9071			1727.72	239.95			1756.34	279.443							796.513
					653.141	0			613.36	0			528.243	0			605.991	0			2470.7	0			545.664	50.2137			1415.3	0			783.391	0			1727.79	265.653			1756.41	166.806							796.534
					653.157	0			613.375	0			528.254	0			606.005	0			2470.82	0			545.676	0			1415.35	0			783.411	0			1727.86	217.075			1756.48	0							796.556
					653.173	0			613.389	0			528.266	0			606.019	54.2036			2470.93	0			545.688	0			1415.4	0			783.432	0			1727.92	125.855			1756.55	0							796.577
					653.189	0			613.403	46.4101			528.623	0			606.033	87.8974			2471.05	0			545.7	0			1415.45	96.276			783.453	0			1727.99	0			1756.62	0							796.599
					653.204	77.8747			613.418	86.1727			528.635	0			606.048	96.3305			2471.17	165.937			545.712	0			1415.5	181.354			786.793	0			1728.06	0			1756.69	0							796.62
					653.22	122.871			613.432	105.857			528.646	0			606.062	73.986			2471.28	273.28			559.137	0			1415.55	222.682			786.814	0			1728.13	0			1827.8	0							823.205
					653.236	139.855			613.447	89.1931			528.658	0			606.076	36.4113			2471.4	339.623			559.15	0			1415.6	187.788			786.835	0			1728.2	0			1827.87	0							823.228
					653.252	118.749			613.461	47.5305			528.669	40.7796			606.091	0			2471.52	325.635			559.162	0			1415.65	102.793			786.856	0			1793.3	0			1827.94	0							823.25
					653.268	73.1606			613.476	0			528.681	67.8594			606.105	0			2471.63	236.392			559.175	0			1415.7	0			786.877	63.1242			1793.37	0			1828.02	0							823.272
					653.284	0			613.49	0			528.692	78.2865			606.119	0			2471.75	0			559.187	46.7934			1415.75	0			786.897	99.3467			1793.44	0			1828.09	259.851							823.295
					653.3	0			613.505	0			528.704	66.9233			606.133	0			2471.87	0			559.2	76.1939			1415.8	0			786.918	119.577			1793.52	0			1828.17	958.819							823.317
					653.316	0			613.519	0			528.715	41.9392			615.079	0			2471.98	0			559.212	89.8575			1415.85	0			786.939	108.455			1793.59	78.5618			1828.24	1479.93	Pep+2HexNAc+3Hex+1Fuc	2					823.34
					653.331	0			616.499	0			528.727	0			615.093	0			2472.1	0			559.225	81.347			1454.96	0			786.96	69.4128			1793.66	160.781			1828.31	1745.77							823.362
					654.743	0			616.514	0			528.738	0			615.108	0			2622.66	0			559.238	55.0171			1455.01	0			786.981	0			1793.73	210.535			1828.39	1268.16							823.385
					654.759	0			616.528	0			528.75	0			615.122	0			2622.78	0			559.25	0			1455.06	0			787.002	0			1793.8	197.791			1828.46	612.486							823.407
					654.775	0			616.543	0			528.762	0			615.137	67.5765			2622.91	0			559.263	0			1455.12	0			787.023	0			1793.88	135.012			1828.54	211.045							823.43
					654.791	0			616.557	42.9682			542.197	0			615.151	104.301			2623.04	0			559.275	0			1455.17	154.304			787.044	0			1793.95	0			1828.61	1155.72							823.452
					654.807	63.2225			616.572	80.8203			542.209	0			615.165	112.924			2623.17	209.303			559.288	0			1455.22	230.036			804.939	0			1794.02	0			1828.69	2383.02							823.474
					654.823	109.906			616.587	101.964			542.221	0			615.18	86.8002			2623.29	313.485			567.111	0			1455.27	248.639			804.961	0			1794.09	0			1828.76	3546.59							823.497
					654.839	137.364			616.601	93.4539			542.233	0			615.194	43.3192			2623.42	336.464			567.124	0			1455.33	198.777			804.983	0			1794.16	0			1828.83	2899.33							832.515
					654.855	131.207			616.616	61.5102			542.245	40.8052			615.209	0			2623.55	274.507			567.137	0			1455.38	114.199			805.004	0			1827.8	0			1828.91	1591.58							832.538
					654.871	96.1151			616.63	0			542.257	73.9613			615.223	0			2623.68	171.068			567.15	0			1455.43	0			805.026	62.738			1827.87	0			1828.98	315.696							832.561
					654.886	0			616.645	0			542.269	96.6109			615.238	0			2623.8	0			567.162	97.8907			1455.48	0			805.048	106.06			1827.94	0			1829.06	304.48							832.584
					654.902	0			616.659	0			542.281	93.5352			615.252	0			2623.93	0			567.175	193.935			1455.54	0			805.069	125.673			1828.02	0			1829.13	1497.61							832.606
					654.918	0			616.674	0			542.292	65.2982			618.129	0			2624.06	0			567.188	252.706			1455.59	0			805.091	107.467			1828.09	127.207			1829.2	2808.79							832.629
					654.934	0			626.152	0			542.304	0			618.144	0			2624.19	0			567.201	238.414			1502.25	0			805.113	63.6493			1828.17	203.195			1829.28	3544.19							832.652
					658.094	0			626.167	0			542.316	0			618.158	0			2787.54	0			567.214	165.329			1502.31	0			805.134	0			1828.24	240.205	Pep+2HexNAc+3Hex+1Fuc	2	1829.35	2734.59							832.675
					658.11	0			626.182	0			542.328	0			618.173	0			2787.68	0			567.226	64.9305			1502.37	0			805.155	0			1828.31	208.059			1829.43	1365.29							832.698
					658.126	0			626.197	0			542.34	0			618.187	77.7			2787.82	0			567.239	0			1502.42	0			805.177	0			1828.39	124.646			1829.5	268.166							832.72
					658.142	0			626.212	54.1719			543.853	0			618.202	117.029			2787.96	0			567.252	0			1502.48	135.827			805.199	0			1828.46	0			1829.58	300.895							832.743
					658.158	55.9564			626.227	85.8409			543.865	0			618.217	122.543			2788.1	195.78			567.265	0			1502.53	227.048			811.544	0			1828.54	0			1829.65	992.948							832.766
					658.174	115.182			626.241	100.562			543.877	0			618.231	93.2388			2788.24	305.641			567.278	0			1502.59	246.503			811.566	0			1828.61	0			1829.72	1599.09							832.789
					658.19	164.323			626.256	88.0162			543.889	0			618.246	49.9037			2788.38	339.084			569.966	0			1502.64	178.498			811.588	0			1828.69	0			1829.8	1790.61							842.541
					658.206	172.73			626.271	54.7975			543.901	49.6841			618.261	0			2788.52	282.46			569.979	0			1502.7	77.5156			811.61	0			1836.28	0			1829.87	1327.15							842.564
					658.222	136.455			626.286	0			543.914	74.4751			618.275	0			2788.66	176.214			569.992	0			1502.75	0			811.632	61.5732			1836.35	0			1829.95	652.32							842.587
					658.238	79.2254			626.301	0			543.926	80.8265			618.29	0			2788.8	0			570.005	0			1502.81	0			811.654	105.055			1836.43	0			1830.02	34.512							842.61
					658.254	0			626.316	0			543.938	64.345			618.304	0			2788.93	0			570.018	43.0954			1502.86	0			811.676	123.907			1836.5	0			1830.1	186.102							842.634
					658.27	0			626.331	0			543.95	35.542			620.454	0			2789.07	0			570.031	86.3851			1502.92	0			811.698	104.885			1836.57	134.426			1830.17	588.611							842.657
					658.286	0			627.97	0			543.962	0			620.468	0			2789.21	0			570.044	110.773			1507.02	0			811.72	59.4517			1836.65	206.712			1830.24	941.58							842.68
					658.302	0			627.985	0			543.974	0			620.483	0			2885.7	0			570.057	97.9198			1507.07	0			811.741	0			1836.72	220.07			1830.32	1125.49							842.703
					661.277	0			627.999	0			543.986	0			620.498	0			2885.85	0			570.069	57.7628			1507.13	0			811.763	0			1836.8	167.987			1830.39	824.543							842.726
					661.293	0			628.014	0			543.998	0			620.512	70.722			2885.99	0			570.082	0			1507.18	0			811.785	0			1836.87	88.7497			1830.47	276.126							842.75
					661.309	0			628.029	44.4031			545.626	0			620.527	105.319			2886.14	0			570.095	0			1507.24	91.3871			811.807	0			1836.95	0			1830.54	117.505							842.773
					661.325	0			628.044	85.834			545.639	0			620.542	107.467			2886.29	198.757			570.108	0			1507.29	176.661			834.067	0			1837.02	0			1830.62	0							842.796
					661.341	61.854			628.059	110.586			545.651	0			620.556	77.4484			2886.44	335.391			570.121	0			1507.35	216.236			834.09	0			1837.1	0			1830.69	0							842.819
					661.357	107.754			628.074	103.717			545.663	0			620.571	36.7537			2886.58	394.56			584.637	0			1507.41	179.103			834.113	0			1837.17	0			1830.76	0							875.151
					661.373	133.358			628.089	70.9981			545.675	35.3996			620.586	0			2886.73	331.688			584.651	0			1507.46	92.9472			834.136	0			1909.3	0			1830.84	0							875.176
					661.39	120.327			628.104	0			545.687	67.258			620.601	0			2886.88	190.824			584.664	0			1507.52	0			834.158	52.1053			1909.38	0			1848.81	0							875.2
					661.406	75.1416			628.119	0			545.699	87.2498			620.615	0			2887.02	0			584.677	0			1507.57	0			834.181	109.681			1909.46	0			1848.88	0							875.225
					661.422	0			628.134	0			545.711	83.0618			620.63	0			2887.17	0			584.691	59.3304			1507.63	0			834.204	151.237			1909.54	0			1848.96	0							875.249
					661.438	0			628.149	0			545.723	57.8802			644.269	0			2887.32	0			584.704	96.6242			1507.68	0			834.227	147.45			1909.62	190.556			1849.03	0							875.274
					661.454	0			629.84	0			545.735	0			644.285	0			2887.47	0			584.718	107.99			1572.99	0			834.25	101.452			1909.7	386.625			1849.11	136.438							875.298
					661.471	0			629.855	0			545.747	0			644.3	0			3131.06	0			584.731	84.5204			1573.05	0			834.272	0			1909.78	520.114			1849.18	402.619							875.323
					664.921	0			629.87	0			545.759	0			644.316	0			3131.23	0			584.745	42.8777			1573.11	0			834.295	0			1909.86	492.806			1849.26	675.777							875.348
					664.938	0			629.885	0			545.772	0			644.331	64.3328			3131.39	0			584.758	0			1573.17	0			834.318	0			1909.94	322.673			1849.33	665.739							875.372
					664.954	0			629.9	42.8424			546.086	0			644.347	98.07			3131.56	0			584.771	0			1573.23	119.285			834.341	0			1910.02	86.1747			1849.41	326.639							875.396
					664.97	0			629.915	85.0977			546.098	0			644.362	104.363			3131.73	168.699			584.785	0			1573.29	201.985			844.26	0			1910.09	83.4821			1849.49	138.364							875.421
					664.987	57.7576			629.93	106.482			546.11	0			644.378	78.8123			3131.89	285.123			584.798	0			1573.34	231.342			844.284	0			1910.17	194.822			1849.56	0							875.445
					665.003	101.645			629.945	90.8543			546.122	0			644.394	38.6312			3132.06	329.855			599.84	0			1573.4	181.784			844.307	0			1910.25	281.325			1849.64	149.532							876.43
					665.019	123.32			629.96	50.0141			546.135	49.2311			644.409	0			3132.22	269.591			599.854	0			1573.46	91.1355			844.33	0			1910.33	279.35			1849.71	311.422							876.454
					665.035	108.551			629.975	0			546.147	81.0388			644.425	0			3132.39	149.199			599.868	0			1573.52	110.599			844.353	75.0679			1910.41	195.424			1849.79	403.63							876.479
					665.052	67.057			629.99	0			546.159	91.1387			644.44	0			3132.56	0			599.882	0			1573.58	206.298			844.377	108.835			1910.49	90.7262			1849.86	364.384							876.503
					665.068	0			630.005	0			546.171	71.326			644.456	0			3132.72	0			599.896	61.1723			1573.64	248.887			844.4	121.736			1910.57	0			1849.94	226.777							876.528
					665.084	0			630.02	0			546.183	35.0528			677.274	0			3132.89	0			599.91	98.3637			1573.7	208.059			844.423	105.212			1910.65	0			1850.01	0							876.553
					665.1	0			637.192	0			546.195	0			677.291	0			3133.06	0			599.924	106.723			1573.76	117.465			844.446	66.528			1910.73	0			1850.09	0							876.577
					665.117	0			637.207	0			546.207	0			677.308	0			3267.15	0			599.938	85.2632			1573.82	0			844.469	0			1910.81	0			1850.16	0							876.602
					688.532	0			637.222	0			546.219	0			677.324	0			3267.33	0			599.952	54.6552			1573.88	0			844.492	0			2018.75	0			1850.24	0							876.627
					688.55	0			637.237	0			546.232	0			677.341	53.1834			3267.5	0			599.966	140.306			1573.94	0			844.516	0			2018.83	0			1856.3	0							876.651
					688.567	0			637.253	55.6749			548.15	0			677.358	88.8626			3267.68	0			599.98	526.814			1574	0			844.539	0			2018.92	0			1856.37	0							876.676
					688.584	0			637.268	93.012			548.162	0			677.375	101.813			3267.86	193.035			599.994	929.865			1645.8	0			846.966	0			2019	0			1856.45	0							876.7
					688.601	64.8897			637.283	109.197			548.174	0			677.391	82.9344			3268.04	294.33			600.008	1533.12			1645.86	0			846.99	0			2019.09	86.739			1856.52	0							876.725
					688.618	120.842			637.299	94.2454			548.187	0			677.408	45.1959			3268.21	331.895			600.022	2009.97			1645.92	0			847.013	0			2019.18	157.636			1856.6	125.704							876.996
					688.635	157.189			637.314	58.8508			548.199	42.4265			677.425	0			3268.39	280.924			600.036	2524.75			1645.99	0			847.037	0			2019.26	194.867			1856.67	277.539							877.021
					688.652	152.477			637.329	0			548.211	79.0694			677.442	0			3268.57	169.193			600.05	2658.43			1646.05	88.4852			847.06	72.2483			2019.35	171.16			1856.75	398.678							877.045
					688.67	109.816			637.345	0			548.223	92.0262			677.458	0			3268.75	0			600.063	2405.08			1646.11	197.26			847.083	117.406			2019.43	101.205			1856.83	410.621							877.07
					688.687	55.1624			637.36	0			548.235	70.8827			677.475	0			3268.92	0			600.077	1873.68			1646.18	293.217			847.107	135.966			2019.52	0			1856.9	302.06							877.095
					688.704	0			637.375	0			548.248	32.9299			684.318	0			3269.1	0			600.091	1083.46			1646.24	313.96			847.13	113.475			2019.61	0			1856.98	146.191							877.119
					688.721	0			644.254	0			548.26	0			684.335	0			3269.28	0			600.105	434.841			1646.3	244.82			847.153	63.6218			2019.69	0			1857.05	152.855							877.144
					688.738	0			644.269	0			548.272	0			684.352	0			3324.77	0			600.119	86.4636			1646.37	134.701			847.177	0			2019.78	0			1857.13	688.232							877.169
					688.755	0			644.285	0			548.284	0			684.369	0			3324.95	0			600.133	0			1646.43	0			847.2	0			2314.27	0			1857.21	1392.55							877.193
					690.147	0			644.3	0			548.296	0			684.386	71.4901			3325.14	0			600.147	0			1646.49	0			847.224	0			2314.37	0			1857.28	1615.22							877.218
					690.164	0			644.316	45.4352			552.942	0			684.403	102.442			3325.32	0			600.161	0			1646.56	249.595			847.247	0			2314.48	0			1857.36	1223.71							877.243
					690.181	0			644.331	95.1007			552.954	0			684.42	111.147			3325.5	209.757			600.175	0			1646.62	439.757			957.519	0			2314.58	0			1857.43	648.357							877.267
					690.198	0			644.347	129.816			552.966	0			684.437	93.2776			3325.68	326.312			612.497	0			1646.68	537.364			957.547	0			2314.69	105.07			1857.51	111.237							877.292
					690.215	63.3485			644.362	124.118			552.979	0			684.454	61.1374			3325.86	371.743			612.512	0			1646.75	470.652			957.576	0			2314.79	186.969			1857.59	330.181							880.505
					690.233	112.484			644.378	81.3584			552.991	45.9154			684.471	0			3326.05	310.419			612.526	0			1646.81	285.331			957.604	0			2314.9	219.305			1857.66	1166.91							880.53
					690.25	135.71			644.394	0			553.004	69.5618			684.488	0			3326.23	178.49			612.54	0			1646.87	0			957.632	69.6985			2315	175.721			1857.74	1952.17							880.555
					690.267	114.269			644.409	0			553.016	79.1982			684.505	0			3326.41	0			612.555	47.1624			1646.94	0			957.66	120.717			2315.11	92.0272			1857.81	2151.44							880.58
					690.284	63.6901			644.425	0			553.028	68.1878			684.522	0			3326.59	0			612.569	83.8123			1647	0			957.688	142.277			2315.22	0			1857.89	1473.3							880.604
					690.302	0			644.44	0			553.041	41.9547			690.146	0			3326.77	0			612.584	97.8846			1647.06	0			957.716	113.679			2315.32	0			1857.97	572.164							880.629
					690.319	0			646.275	0			553.053	0			690.164	0			3326.96	0			612.598	79.1147			1674.35	0			957.744	55.6773			2315.43	0			1858.04	0							880.654
					690.336	0			646.291	0			553.065	0			690.181	0			3379.64	0			612.612	41.8958			1674.41	0			957.772	0			2315.53	0			1858.12	268.196							880.679
					690.353	0			646.307	0			553.078	0			690.198	0			3379.83	0			612.627	0			1674.48	0			957.8	0			2446.76	0			1858.19	527.65							880.704
					692.112	0			646.322	0			553.09	0			690.215	61.4547			3380.01	0			612.642	0			1674.54	0			957.829	0			2446.87	0			1858.27	679.461							880.729
					692.129	0			646.338	40.3983			554.475	0			690.232	100.394			3380.2	0			612.656	0			1674.61	137.713			957.857	0			2446.99	0			1858.35	584.176							880.753
					692.146	0			646.353	80.3351			554.487	0			690.25	113.952			3380.39	179.976			612.67	0			1674.67	232.39			973.831	0			2447.1	0			1858.42	326.843							880.778
					692.163	0			646.369	102.477			554.499	0			690.267	94.7856			3380.57	308.308			613.822	0			1674.74	270.576			973.86	0			2447.22	87.6452			1858.5	0							880.803
					692.181	54.3151			646.385	92.8237			554.512	0			690.284	56.9162			3380.76	369.537			613.837	0			1674.8	223.044			973.889	0			2447.33	163.443			1858.57	0							894.679
					692.198	108.941			646.4	58.5757			554.524	57.3921			690.301	0			3380.95	319.729			613.851	0			1674.87	123.566			973.918	0			2447.45	202.876			1858.65	0							894.704
					692.215	139.887			646.416	0			554.537	80.5921			690.319	0			3381.13	191.585			613.866	0			1674.93	0			973.947	71.048			2447.56	177.871			1858.73	0							894.73
					692.232	122.786			646.432	0			554.549	85.1904			690.336	0			3381.32	0			613.88	52.1914			1675	0			973.976	115.295			2447.68	106.428			1862.84	0							894.755
					692.25	69.7662			646.447	0			554.561	68.4128			690.353	0			3381.51	0			613.895	88.1008			1675.06	0			974.004	133.916			2447.79	0			1862.91	0							894.78
					692.267	0			646.463	0			554.574	39.3727			696.764	0			3381.69	0			613.909	101.704			1675.13	0			974.033	113.769			2447.91	0			1862.99	0							894.806
					692.284	0			652.777	0			554.586	0			696.782	0			3381.88	0			613.923	80.4403			1702.78	0			974.062	65.8319			2448.02	0			1863.07	0							894.831
					692.302	0			652.793	0			554.599	0			696.799	0			3405.7	0			613.938	39.2887			1702.85	0			974.09	0			2448.14	0			1863.14	127.51							894.857
					692.319	0			652.809	0			554.611	0			696.817	0			3405.89	0			613.952	0			1702.92	0			974.119	0			2664.04	0			1863.22	239.15							894.882
					708.621	0			652.824	0			554.623	0			696.834	55.3476			3406.08	0			613.967	0			1702.98	0			974.148	0			2664.17	0			1863.3	290.601							894.907
					708.639	0			652.84	45.6351			559.099	0			696.852	87.0768			3406.27	0			613.981	0			1703.05	132.208			974.177	0			2664.3	0			1863.37	249.363							894.932
					708.657	0			652.856	86.7572			559.111	0			696.869	98.9568			3406.46	148.371			613.996	0			1703.12	212.132			986.995	0			2664.43	0			1863.45	150.02							894.958
					708.675	0			652.872	109.622			559.124	0			696.886	81.6177			3406.64	276.942			639.089	0			1703.18	244.065			987.024	0			2664.56	140.072			1863.52	0							894.983
					708.693	57.6928			652.888	98.631			559.136	0			696.904	45.2279			3406.83	354.145			639.104	0			1703.25	198.401			987.054	0			2664.69	212.146			1863.6	0							901.393
					708.711	111.287			652.904	61.5776			559.149	35.3771			696.922	0			3407.02	325.169			639.12	0			1703.32	102.175			987.083	0			2664.82	232.763			1863.68	0							901.419
					708.729	137.328			652.919	0			559.161	69.8554			696.939	0			3407.21	208.501			639.135	0			1703.38	0			987.113	51.8521			2664.96	187.569			1863.75	0							901.445
					708.747	114.551			652.935	0			559.174	86.0673			696.957	0			3407.4	0			639.15	62.6801			1703.45	0			987.142	113.686			2665.09	107.636			1929.16	0							901.47
					708.765	59.3816			652.951	0			559.187	69.9055			696.974	0			3407.59	0			639.166	95.8887			1703.52	0			987.171	168.171			2665.22	0			1929.25	0							901.496
					708.783	0			652.967	0			559.199	34.5704			736.039	0			3407.78	0			639.181	106.958			1703.59	0			987.201	177.46			2665.35	0			1929.33	0							901.522
					708.801	0			659.715	0			559.212	0			736.058	0			3407.96	0			639.196	89.1149			1727.31	0			987.23	134.795			2665.48	0			1929.41	0							901.548
					708.819	0			659.731	0			559.224	0			736.077	0			3597.47	0			639.212	53.1469			1727.38	0			987.26	68.9002			2665.61	0			1929.49	0							901.573
					708.836	0			659.747	0			559.237	0			736.096	0			3597.67	0			639.227	0			1727.45	0			987.288	0			2714.98	0			1929.57	755.357							901.599
					734.45	0			659.763	0			559.249	0			736.115	43.8875			3597.88	0			639.242	0			1727.52	0			987.318	0			2715.12	0			1929.65	3077.96							901.625
					734.469	0			659.779	65.1024			575.819	0			736.134	81.4215			3598.08	0			639.258	0			1727.58	144.129			987.347	0			2715.25	0			1929.73	5574.57							901.65
					734.488	0			659.795	109.056			575.832	0			736.153	99.3344			3598.29	174.96			639.273	0			1727.65	266.795			987.377	0			2715.39	0			1929.81	6527.3							901.676
					734.507	0			659.811	125.102			575.845	0			736.172	84.4256			3598.49	320.217			642.196	0			1727.72	336.555			996.118	0			2715.52	109.497			1929.89	5021.95							901.702
					734.526	80.5894			659.827	101.572			575.859	0			736.191	47.7886			3598.7	403.175			642.212	0			1727.79	305.372			996.148	0			2715.66	180.656			1929.97	2484.53							910.577
					734.545	118.628			659.843	55.5113			575.872	36.5754			736.21	0			3598.9	364.943			642.227	0			1727.86	198.415			996.178	0			2715.79	205.802			1930.05	1142.73							910.604
					734.564	131.124			659.86	0			575.885	67.0707			736.229	0			3599.11	234.284			642.243	0			1727.92	88.4855			996.208	0			2715.92	167.648			1930.13	5179.96							910.63
					734.582	107.855			659.876	0			575.898	83.94			736.247	0			3599.31	0			642.258	36.8542			1727.99	0			996.237	76.5636			2716.06	93.2079			1930.21	11108.1							910.656
					734.601	60.8633			659.892	0			575.911	72.7345			736.266	0			3599.52	0			642.274	77.5969			1728.06	0			996.267	127.841			2716.19	0			1930.29	15887.4							910.682
					734.62	0			659.908	0			575.924	39.8668			753.684	0			3599.72	0			642.289	102.302			1728.13	0			996.297	140.692			2716.33	0			1930.37	13786.7							910.708
					734.639	0			668.678	0			575.937	0			753.704	0			3599.93	0			642.305	95.5854			1728.2	0			996.327	108.72			2716.46	0			1930.45	8160.8							910.734
					734.658	0			668.695	0			575.95	0			753.723	0			3641.47	0			642.32	63.588			1746.82	0			996.357	57.8323			2716.6	0			1930.53	2620.91							910.76
					734.677	0			668.711	0			575.963	0			753.743	0			3641.68	0			642.335	0			1746.89	0			996.387	0			2745.98	0			1930.61	3935.52							910.786
					738.013	0			668.728	0			575.977	0			753.763	61.9148			3641.89	0			642.351	0			1746.96	0			996.416	0			2746.12	0			1930.69	9887.72							910.812
					738.032	0			668.744	39.2464			576.16	0			753.782	98.3699			3642.1	0			642.366	0			1747.02	0			996.446	0			2746.25	0			1930.77	15551.2							910.838
					738.051	0			668.761	81.0531			576.173	0			753.802	112.936							642.382	0			1747.09	164.672			996.476	0			2746.39	0			1930.85	15586.4							910.865
					738.07	0			668.777	109.107			576.186	0			753.822	97.1692							654.554	0			1747.16	524.83			1007.61	0			2746.53	106.171			1930.93	9776							910.891
					738.089	79.6008			668.793	105.085			576.2	0			753.841	60.5425							654.57	0			1747.23	808.659			1007.64	0			2746.66	186.169			1931.01	3731.3							916.524
					738.108	127.343			668.81	72.0605			576.213	43.9215			753.861	0							654.585	0			1747.3	871.16			1007.67	0			2746.8	226.872			1931.1	1890.68							916.55
					738.127	146.775			668.827	0			576.226	76.8223			753.881	0							654.601	0			1747.37	659.629			1007.7	0			2746.94	194.796			1931.18	6340.72							916.576
					738.146	126.593			668.843	0			576.239	93.6495			753.9	0							654.617	44.3437			1747.44	271.005			1007.73	75.5204			2747.07	110.409			1931.26	10913							916.603
					738.165	80.6162			668.859	0			576.252	81.5619			753.92	0							654.633	82.4769			1747.51	200.273			1007.76	127.936			2747.21	0			1931.34	12531.9							916.629
					738.184	0			668.876	0			576.265	48.7936			768.322	0							654.649	100.456			1747.58	1050.64			1007.79	143.198			2747.35	0			1931.42	8968.76							916.655
					738.203	0			669.154	0			576.278	0			768.342	0							654.665	86.1617			1747.65	2674.37			1007.82	110.005			2747.48	0			1931.5	4098.4							916.682
					738.222	0			669.171	0			576.291	0			768.362	0							654.681	49.9825			1747.72	4270.52			1007.85	53.0984			2747.62	0			1931.58	632.717							916.708
					738.242	0			669.187	0			576.305	0			768.382	0							654.697	0			1747.79	4184.71			1007.88	0			2884.96	0			1931.66	1511.48							916.734
					781.19	0			669.204	0			576.318	0			768.403	43.5728							654.713	60.3116			1747.86	2653.94			1007.91	0			2885.11	0			1931.74	3384.11							916.761
					781.21	0			669.22	52.2211			583.445	0			768.423	92.6707							654.728	97.0785			1747.93	1108.75			1007.94	0			2885.26	0			1931.82	4347.6							916.787
					781.231	0			669.237	86.8902			583.458	0			768.443	125.516							654.744	108.703			1748	161.525			1007.97	0			2885.41	0			1931.9	3628.92							916.814
					781.252	0			669.253	99.0584			583.471	0			768.463	117.899							654.76	86.034			1748.06	686.96			1009.59	0			2885.55	83.9647			1931.98	1861.31							916.84
					781.272	62.5385			669.269	79.5842			583.485	0			768.483	75.1934							654.776	43.6088			1748.13	2534.57			1009.62	0			2885.7	168.309			1932.06	371.618							924.232
					781.293	114.711			669.286	41.252			583.498	48.2625			768.504	0							654.792	0			1748.2	4141.57			1009.65	0			2885.85	205.796			1932.14	0							924.259
					781.314	135.003			669.302	0			583.512	74.8014			768.524	0							654.808	0			1748.27	4552.83			1009.68	0			2885.99	171.418			1932.22	0							924.286
					781.335	105.738			669.319	0			583.525	83.5421			768.544	0							654.824	0			1748.34	3148.64			1009.71	69.7579			2886.14	96.3161			1932.3	0							924.312
					781.355	49.6392			669.335	0			583.538	68.1415			768.564	0							654.84	0			1748.41	1482.84			1009.74	124.55			2886.29	0			1932.38	0							924.339
					781.376	0			669.352	0			583.552	37.1452			774.174	0							672.485	0			1748.48	246.879			1009.77	150.174			2886.44	0			1968.01	0							924.366
					781.397	0			669.861	0			583.565	0			774.194	0							672.502	0			1748.55	506.42			1009.8	125.823			2886.58	0			1968.09	0							924.392
					781.418	0			669.878	0			583.578	0			774.215	0							672.518	0			1748.62	1510.94			1009.83	68.046			2886.73	0			1968.17	0							924.419
					781.438	0			669.894	0			583.592	0			774.235	0							672.535	0			1748.69	2556.26			1009.86	0			2887.76	0			1968.25	0							924.446
					797.601	0			669.911	0			583.605	0			774.256	50.5263							672.551	39.3755			1748.76	2914.9			1009.89	0			2887.91	0			1968.34	192.185							924.472
					797.622	0			669.927	40.6577			599.561	0			774.276	158.195							672.568	81.4862			1748.83	1875.64			1009.92	0			2888.05	0			1968.42	303.702							924.499
					797.643	0			669.943	81.2986			599.575	0			774.296	207.753							672.584	107.34			1748.9	946.267			1009.95	0			2888.2	0			1968.5	345.214							924.526
					797.665	0			669.96	96.5652			599.589	0			774.317	199.596							672.601	98.9649			1748.97	280.506			1018.53	0			2888.35	99.3793			1968.59	284.794							924.552
					797.686	90.0729			669.976	77.6354			599.603	0			774.337	140.627							672.617	61.9684			1749.04	0			1018.56	0			2888.5	204.86			1968.67	158.776							951.811
					797.707	153.251			669.993	41.4341			599.617	60.2169			774.358	51.2497							672.634	0			1749.1	0			1018.59	0			2888.64	254.617			1968.75	0							951.839
					797.729	181.21			670.009	0			599.631	93.0429			774.378	0							672.651	0			1749.17	0			1018.62	0			2888.79	206.215			1968.83	0							951.866
					797.75	151.123			670.026	0			599.644	97.2585			774.399	0							672.667	0			1749.24	0			1018.65	82.2155			2888.94	103.471			1968.92	0							951.894
					797.772	83.8443			670.042	0			599.658	69.6072			774.419	0							672.684	0			1755.3	0			1018.68	137.152			2889.09	0			1969	0							951.922
					797.793	0			670.059	0			599.672	31.1777			774.44	0							678.783	0			1755.37	0			1018.72	162.409			2889.23	0			2225.24	0							951.95
					797.815	0			672.931	0			599.686	0			790.363	0							678.799	0			1755.44	0			1018.75	137.241			2889.38	0			2225.34	0							951.978
					797.836	0			672.948	0			599.7	0			790.384	0							678.816	0			1755.51	0			1018.78	76.6913			2889.53	0			2225.44	0							952.006
					797.857	0			672.964	0			599.714	0			790.405	0							678.833	0			1755.58	300.168			1018.81	0			2914.29	0			2225.54	0							952.034
					822.868	0			672.981	0			599.728	0			790.426	0							678.85	49.3202			1755.65	730.836			1018.84	0			2914.44	0			2225.64	187.891							952.062
					822.89	0			672.997	47.9667			599.923	0			790.447	49.5712							678.867	91.537			1755.72	1131.96			1018.87	0			2914.59	0			2225.74	293.331							952.09
					822.913	0			673.014	87.8265			599.937	0			790.468	88.7557							678.883	105.474			1755.79	1120.89			1018.9	0			2914.74	0			2225.84	327.304							952.117
					822.935	0			673.03	109.546			599.951	0			790.49	111.787							678.9	82.0239			1755.86	705.097			1031.04	0			2914.89	96.6568			2225.94	268.245							952.145
					822.958	60.1837			673.047	97.6846			599.965	0			790.511	102.534							678.917	41.5169			1755.93	326.242			1031.07	0			2915.04	194.141			2226.04	154.299							972.19
					822.98	129.56			673.063	59.9028			599.979	31.4639			790.532	66.8676							678.934	0			1756	0			1031.1	0			2915.19	256.056			2226.14	0							972.219
					823.002	179.673			673.08	0			599.993	105.248			790.553	0							678.951	0			1756.07	214.778			1031.14	0			2915.34	243.072			2226.24	0							972.248
					823.025	176.473			673.097	0			600.007	316.31			790.574	0							678.967	0			1756.14	674.257			1031.17	59.3853			2915.49	163.389			2226.34	0							972.276
					823.047	125.018			673.113	0			600.021	547.769			790.595	0							678.984	0			1756.21	1030.99			1031.2	115.195			2915.64	0			2226.44	0							972.305
					823.07	61.047			673.13	0			600.035	662.172			790.616	0							681.424	0			1756.27	1110.28			1031.23	144.617			2915.79	0			2344.23	0							972.334
					823.092	0			676.239	0			600.049	736.374			838.724	0							681.441	0			1756.34	857.373			1031.26	125.151			2915.94	0			2344.34	0							972.363
					823.115	0			676.255	0			600.063	810.049			838.747	0							681.458	0			1756.41	447.853			1031.29	71.1226			2916.09	0			2344.45	0							972.391
					823.137	0			676.272	0			600.077	835.687			838.77	0							681.475	0			1756.48	0			1031.32	0			3294.43	0			2344.56	0							972.42
					823.159	0			676.289	0			600.09	736.857			838.793	0							681.492	36.547			1756.55	0			1031.36	0			3294.61	0			2344.66	205.986							972.449
					853.173	0			676.305	76.7512			600.104	523.423			838.816	50.4181							681.509	80.4956			1756.62	146.719			1031.39	0			3294.79	0			2344.77	312.482							972.478
					853.196	0			676.322	103.441			600.118	194.131			838.84	84.9498							681.526	104.507			1756.69	223.406			1031.42	0			3294.96	0			2344.88	336.126							972.507
					853.22	0			676.339	108.828			600.132	33.3051			838.863	101.637							681.543	89.4871			1756.76	248.611			1041.84	0			3295.14	88.7962			2344.99	256.27							972.536
					853.243	0			676.356	88.6206			600.146	0			838.886	88.0316							681.559	48.8909			1756.83	204.521			1041.87	0			3295.32	176.1			2345.09	127.635							996.715
					853.267	62.3916			676.372	52.7094			600.16	0			838.909	51.3272							681.576	0			1756.9	119.565			1041.9	0			3295.5	228.279			2345.2	0							996.745
					853.291	114.595			676.389	0			600.174	0			838.932	0							681.593	0			1756.97	0			1041.93	0			3295.68	211.007			2345.31	0							996.775
					853.314	142.832			676.406	0			600.188	0			838.955	0							681.61	0			1757.04	0			1041.96	65.1857			3295.86	138.668			2345.42	0							996.804
					853.338	124.232			676.423	0			600.397	0			838.978	0							681.627	0			1757.11	0			1042	120.473			3296.04	0			2345.53	0							996.834
					853.362	70.0396			676.439	0			600.411	0			839.001	0							688.551	0			1757.18	0			1042.03	155.516			3296.22	0			2497.12	0							996.864
					853.385	0			690.129	0			600.425	0			839.255	0							688.568	0			1827.72	0			1042.06	145.716			3296.4	0			2497.24	0							996.894
					853.409	0			690.146	0			600.439	0			839.278	0							688.585	0			1827.8	0			1042.09	97.1128			3296.58	0			2497.36	0							996.924
					853.433	0			690.164	0			600.453	32.5172			839.301	0							688.602	0			1827.87	0			1042.12	0			3360.52	0			2497.48	0							996.954
					853.456	0			690.181	0			600.467	103.151			839.324	0							688.619	56.6303			1827.94	0			1042.16	0			3360.71	0			2497.6	183.925							996.984
					913.346	0			690.198	33.4796			600.481	166.319			839.347	31.0863							688.636	89.0285			1828.02	99.1491			1042.19	0			3360.89	0			2497.72	314.121							997.014
					913.372	0			690.215	84.4916			600.495	224.568			839.37	82.7727							688.653	98.9156			1828.09	706.963			1042.22	0			3361.08	0			2497.84	355.241							997.043
					913.398	0			690.232	132.309			600.509	206.652			839.393	125.408							688.671	78.7738			1828.17	1812.69			1048.5	0			3361.26	122.523			2497.95	273.581							997.073
					913.424	0			690.25	147.496			600.523	120.39			839.416	128.952							688.688	41.9932			1828.24	2853.78	Pep+2HexNAc+3Hex+1Fuc	2	1048.54	0			3361.45	197.846			2498.07	134.603							1003.1
					913.45	74.0245			690.267	120.045			600.537	74.325			839.439	91.952							688.705	0			1828.31	2732.35			1048.57	0			3361.63	230.936			2498.19	0							1003.13
					913.477	127.2			690.284	68.1182			600.551	50.6653			839.462	43.8948							688.722	0			1828.39	1732.86			1048.6	0			3361.82	207.06			2498.31	0							1003.16
					913.503	144.004			690.301	0			600.565	0			839.485	0							688.74	0			1828.46	658.116			1048.63	70.0228			3362	142.248			2498.43	0							1003.19
					913.529	116.429			690.319	0			600.579	0			839.508	0							688.757	0			1828.54	645.508			1048.66	145.107			3362.19	0			2498.55	0							1003.22
					913.555	67.2475			690.336	0			600.593	0			839.531	0							695.546	0			1828.61	3054.16			1048.7	196.751			3362.37	0			2609.71	0							1003.25
					913.582	0			690.353	0			600.607	0			839.555	0							695.563	0			1828.69	6244.31			1048.73	192.347			3362.56	0			2609.83	0							1003.28
					913.608	0			691.697	0			618.669	0			853.835	0							695.58	0			1828.76	8604.19			1048.76	137.286			3362.74	0			2609.96	0							1003.32
					913.634	0			691.714	0			618.683	0			853.859	0							695.598	0			1828.83	7348.7			1048.79	70.9997			3370.53	0			2610.09	0							1003.35
					913.66	0			691.732	0			618.698	0			853.882	0							695.615	68.6502			1828.91	4268.67			1048.83	0			3370.71	0			2610.21	214.236							1003.37
					926.207	0			691.749	0			618.713	0			853.906	0							695.633	105.101			1828.98	1390.57			1048.86	0			3370.9	0			2610.34	334.71							1003.4
					926.233	0			691.766	43.454			618.727	35.0207			853.93	54.5707							695.65	117.714			1829.06	1251.61			1048.89	0			3371.08	0			2610.47	381.281							1003.43
					926.26	0			691.783	91.5483			618.742	67.0002			853.953	95.9304							695.667	99.9093			1829.13	4519.93			1048.92	0			3371.27	111.788			2610.59	321.451							1003.47
					926.287	0			691.801	123.709			618.756	83.7149			853.977	110.019							695.685	63.8653			1829.2	8068.31			1068.17	0			3371.46	216.539			2610.72	191.018							1034.06
					926.314	71.407			691.818	114.345			618.771	72.0126			854.001	86.2381							695.702	0			1829.28	10246.1			1068.2	0			3371.64	265.514			2610.85	0							1034.1
					926.34	114.308			691.835	68.9197			618.786	40.1425			854.024	42.3663							695.72	0			1829.35	7781.28			1068.23	0			3371.83	227.022			2610.97	0							1034.13
					926.367	133.85			691.853	0			618.8	0			854.048	0							695.737	0			1829.43	4183.65			1068.27	0			3372.01	134.859			2611.1	0							1034.16
					926.394	116.235			691.87	0			618.815	0			854.072	0							695.754	0			1829.5	1066.34			1068.3	67.5813			3372.2	0			2611.23	0							1034.19
					926.421	70.1226			691.887	0			618.83	0			854.095	0							697.114	0			1829.58	1322.25			1068.33	120.016			3372.38	0			2617.31	0							1034.22
					926.447	0			691.904	0			618.844	0			854.119	0							697.132	0			1829.65	4105.78			1068.36	141.085			3372.57	0			2617.44	0							1034.25
					926.474	0			695.353	0			685.321	0			854.214	0							697.149	0			1829.72	6868.63			1068.4	117.515			3372.76	0			2617.57	0							1034.28
					926.501	0			695.371	0			685.338	0			854.237	0							697.167	0			1829.8	7761.27			1068.43	67.3307			3476.75	0			2617.69	0							1034.32
					926.528	0			695.388	0			685.355	0			854.261	0							697.184	54.8027			1829.87	5441.96			1068.46	0			3476.94	0			2617.82	276.393							1034.35
					950.057	0			695.405	0			685.372	0			854.285	0							697.202	99.8864			1829.95	2391.53			1068.5	0			3477.14	0			2617.95	541.229							1034.38
					950.084	0			695.423	41.0953			685.39	46.3471			854.308	54.688							697.219	118.21			1830.02	253.474			1068.53	0			3477.33	0			2618.07	723.51							1034.41
					950.112	0			695.44	89.1205			685.407	84.364			854.332	98.641							697.237	99.6887			1830.1	547.889			1068.56	0			3477.53	94.5879			2618.2	699.837							1034.44
					950.14	0			695.457	120.293			685.424	99.7278			854.356	120.927							697.254	59.9019			1830.17	1613.71			1162.11	0			3477.72	179.133			2618.33	486.956							1053
					950.168	77.008			695.475	109.338			685.441	82.1161			854.38	103.481							697.272	0			1830.24	2555.78			1162.14	0			3477.92	230.493			2618.46	165.939							1053.03
					950.196	125.04			695.492	63.9706			685.458	46.0276			854.403	58.1715							697.289	0			1830.32	2800.1			1162.18	0			3478.11	210.394			2618.58	0							1053.06
					950.223	150.202			695.51	0			685.475	0			854.427	0							697.307	0			1830.39	1716.63			1162.22	0			3478.3	132.32			2618.71	0							1053.09
					950.251	136.386			695.527	0			685.492	0			854.451	0							697.324	0			1830.47	558.795			1162.26	64.4029			3478.5	0			2618.84	0							1053.12
					950.279	92.2085			695.545	0			685.509	0			854.474	0							705.857	0			1830.54	0			1162.29	122.989			3478.69	0			2618.96	0							1053.16
					950.307	0			695.562	0			685.526	0			854.498	0							705.875	0			1830.62	0			1162.33	148.854			3478.89	0			2838.63	0							1053.19
					950.335	0			700.9	0			686.77	0			858.827	0							705.892	0			1830.69	0			1162.37	125.232			3479.08	0			2838.78	0							1053.22
					950.362	0			700.918	0			686.788	0			858.851	0							705.91	0			1830.76	0			1162.41	71.7755			3517.16	0			2838.92	0							1053.25
					950.39	0			700.936	0			686.805	0			858.875	0							705.928	48.9743			1852.73	0			1162.44	0			3517.36	0			2839.07	0							1053.29
					970.322	0			700.953	0			686.822	0			858.899	0							705.946	80.8434			1852.81	0			1162.48	0			3517.56	0			2839.21	184.654							1053.32
					970.351	0			700.971	45.2675			686.839	36.3148			858.923	48.1309							705.963	98.2464			1852.89	0			1162.52	0			3517.76	0			2839.35	302.163							1053.35
					970.38	0			700.988	92.6791			686.856	73.9114			858.947	91.9893							705.981	90.3799			1852.96	0			1162.56	0			3517.95	130.897			2839.5	346.574							1053.38
					970.408	0			701.006	120.78			686.873	104.34			858.971	113.457							705.999	61.2388			1853.04	125.965			1192.8	0			3518.15	205.087			2839.64	287.478							1070.99
					970.437	68.2813			701.024	108.122			686.89	107.107			858.994	96.134							706.017	0			1853.11	197.595			1192.84	0			3518.35	221.462			2839.78	166.035							1071.02
					970.466	127.101			701.041	64.4028			686.907	78.2668			859.018	52.8924							706.035	0			1853.19	228.477			1192.88	0			3518.55	174.974			2839.93	0							1071.05
					970.494	158.316			701.059	0			686.924	38.1162			859.042	0							706.052	0			1853.26	194.381			1192.92	0			3518.75	100.758			2840.07	0							1071.09
					970.523	136.761			701.077	0			686.941	0			859.066	0							706.07	0			1853.34	114.109			1192.96	105.046			3518.94	0			2840.21	0							1071.12
					970.552	77.5139			701.094	0			686.958	0			859.09	0							706.088	62.7867			1853.42	0			1193	150.73			3519.14	0			2840.36	0							1071.15
					970.58	0			701.112	0			686.975	0			859.114	0							706.106	100.231			1853.49	0			1193.04	158.043			3519.34	0			2951.67	0							1071.19
					970.609	0			746.048	0			686.993	0			876.995	0							706.124	108.021			1853.57	0			1193.08	121.628			3519.54	0			2951.82	0							1071.22
					970.638	0			746.067	0			719.537	0			877.019	0							706.141	82.8533			1853.64	0			1193.12	64.6105			4104.89	0			2951.97	0							1071.25
					970.666	0			746.086	0			719.555	0			877.044	0							706.159	43.9217			2030.59	0			1193.16	0			4105.14	0			2952.12	0							1071.29
					992.31	0			746.106	0			719.574	0			877.069	0							706.177	0			2030.67	0			1193.2	0			4105.39	0			2952.27	189.864							1071.32
					992.339	0			746.125	53.4052			719.592	0			877.093	62.5208							706.195	0			2030.76	0			1193.23	0			4105.64	0			2952.43	312.918							1071.35
					992.369	0			746.144	91.8457			719.61	52.3664			877.118	101.988							706.213	0			2030.85	0			1193.27	0			4105.89	121.234			2952.58	355.072							1071.39
					992.399	0			746.164	106.437			719.629	77.2313			877.143	114.87							706.231	0			2030.93	138.037			1223.15	0			4106.14	223.865			2952.73	289.21							1073.02
					992.428	62.4781			746.183	89.2076			719.647	85.7511			877.167	89.1334							721.483	0			2031.02	214.307			1223.19	0			4106.39	288.613			2952.88	163.349							1073.05
					992.458	119.144			746.202	52.5329			719.665	75.0931			877.192	42.1609							721.501	0			2031.11	242.398			1223.23	0			4106.64	269.048			2953.04	0							1073.08
					992.488	154.116			746.222	0			719.684	53.5935			877.217	0							721.52	0			2031.19	205.092			1223.27	0			4106.89	176.774			2953.19	0							1073.12
					992.517	142.308			746.241	0			719.702	0			877.241	0							721.538	0			2031.28	124.748			1223.32	67.6014			4107.14	0			2953.34	0							1073.15
					992.547	91.7686			746.261	0			719.72	0			877.266	0							721.557	79.28			2031.37	0			1223.36	113.145			4107.39	0			2953.49	0							1073.18
					992.577	0			746.28	0			719.739	0			877.291	0							721.575	107.625			2031.45	0			1223.4	142.172			4107.64	0			2985.89	0							1073.22
					992.607	0			787.756	0			719.757	0			887.787	0							721.593	109.073			2031.54	0			1223.44	141.402			4107.89	0			2986.04	0							1073.25
					992.636	0			787.777	0			725.229	0			887.812	0							721.612	85.6148			2031.63	0			1223.48	112.917			4653.4	0			2986.2	0							1073.28
					992.666	0			787.798	0			725.247	0			887.837	0							721.63	51.6824			2102.22	0			1223.52	72.1541			4653.7	0			2986.35	0							1073.32
					994.895	0			787.819	0			725.266	0			887.862	0							721.649	0			2102.31	0			1223.56	0			4654	0			2986.51	161.249							1073.35
					994.925	0			787.84	39.1675			725.284	0			887.887	64.1794							721.667	0			2102.4	0			1223.6	0			4654.3	0			2986.66	269.869							1073.39
					994.954	0			787.861	90.5817			725.303	57.3168			887.912	97.9773							721.686	0			2102.5	0			1223.64	0			4654.6	167.383			2986.82	317.156							1073.42
					994.984	0			787.881	134.255			725.321	82.7432			887.937	104.096							721.704	0			2102.59	96.8061			1223.68	0			4654.91	248.591			2986.97	268.89							1117.93
					995.014	139.885			787.902	134.871			725.34	92.2679			887.962	79.807							724.933	0			2102.68	173.208			1254	0			4655.21	261.151			2987.13	158.128							1117.97
					995.044	375.102			787.923	89.946			725.358	76.6499			887.987	42.0188							724.952	0			2102.77	207.724			1254.04	0			4655.51	193.464			2987.28	0							1118
					995.074	662.275			787.944	35.2353			725.377	43.5131			888.013	0							724.97	0			2102.86	173.847			1254.08	0			4655.81	95.9202			2987.44	0							1118.04
					995.103	826.32			787.966	0			725.395	0			888.038	0							724.989	0			2102.95	92.933			1254.13	0			4656.11	0			2987.59	0							1118.07
					995.133	646.909			787.987	0			725.414	0			888.063	0							725.007	62.8153			2103.04	0			1254.17	88.7732			4656.41	0			2987.75	0							1118.11
					995.163	305.728			788.008	0			725.433	0			888.088	0							725.026	97.9479			2103.14	0			1254.21	133.794			4656.71	0			3081.14	0							1118.14
					995.193	72.0052			788.029	0			725.451	0			922.687	0							725.044	106.237			2103.23	0			1254.25	148.961			4657.01	0			3081.3	0							1118.18
					995.223	0			792.602	0			732.002	0			922.713	0							725.063	80.2872			2103.32	0			1254.29	123.776			4934.45	0			3081.46	0							1118.21
					995.252	0			792.623	0			732.02	0			922.74	0							725.082	37.2761			2216.4	0			1254.34	72.4032			4934.78	0			3081.62	0							1118.25
					995.282	0			792.645	0			732.039	0			922.767	0							725.1	0			2216.5	0			1254.38	0			4935.11	0			3081.78	186.838							1118.28
					995.312	0			792.666	0			732.058	0			922.793	49.1791							725.119	0			2216.6	0			1254.42	0			4935.44	0			3081.95	295.289							1118.32
					995.938	0			792.687	65.0123			732.077	50.2846			922.82	93.4639							725.137	0			2216.7	0			1254.46	0			4939.72	0			3082.11	344.974							1118.35
					995.968	0			792.708	101.282			732.096	89.913			922.846	112.772							725.156	0			2216.8	143.589			1254.51	0			4940.05	0			3082.27	303.471							1154.44
					995.997	0			792.729	114.04			732.114	107.302			922.873	93.5183							726.9	0			2216.9	203.661			1309.26	0			4940.38	0			3082.43	193.915							1154.48
					996.027	0			792.75	93.9234			732.133	91.2445			922.899	50.8347							726.919	0			2217	217.071			1309.31	0			4940.71	0			3082.6	0							1154.51
					996.057	73.427			792.772	53.6556			732.152	54.6363			922.926	0							726.937	0			2217.1	181.971			1309.35	0							3082.76	0							1154.55
					996.087	130.423			792.793	0			732.171	0			922.953	0							726.956	0			2217.2	124.446			1309.4	0							3082.92	0							1154.59
					996.117	149.162			792.814	0			732.19	0			922.979	0							726.975	48.067			2217.29	0			1309.44	41.3785							3083.08	0							1154.62
					996.146	113.68			792.835	0			732.209	0			923.006	0							726.993	93.1859			2217.39	0			1309.49	188.716							3099.88	0							1154.66
					996.176	52.8223			792.856	0			732.228	0			940.599	0							727.012	124.118			2217.49	0			1309.53	337.838							3100.04	0							1154.7
					996.206	0			806.131	0			742.657	0			940.626	0							727.03	121.778			2217.59	0			1309.58	408.932	Pep+HexNAc	2					3100.21	0							1154.74
					996.236	0			806.153	0			742.676	0			940.654	0							727.049	88.1915			2293.6	0			1309.62	348.593							3100.37	0							1154.77
					996.266	0			806.174	0			742.695	0			940.681	0							727.068	44.5095			2293.7	0			1309.67	202.945							3100.54	171.317							1154.81
					996.296	0			806.196	0			742.715	0			940.708	75.618							727.086	0			2293.81	0			1309.71	43.8293							3100.7	284.588							1154.85
					1010.41	0			806.218	71.1062			742.734	42.8583			940.736	109.295							727.105	0			2293.91	0			1309.76	0							3100.86	350.27							1154.89
					1010.44	0			806.24	96.5443			742.753	73.9235			940.763	118.411							727.123	0			2294.01	139.209			1309.8	0							3101.03	329.757							1167.57
					1010.47	0			806.261	104.447			742.772	91.6312			940.79	96.7651							727.142	0			2294.12	222.152			1309.85	0							3101.19	233.82							1167.61
					1010.5	0			806.283	94.4908			742.791	85.329			940.818	58.0575							770.53	0			2294.22	264.106			1309.89	0							3101.35	0							1167.65
					1010.53	91.1544			806.305	72.3389			742.811	58.4316			940.845	0							770.55	0			2294.33	241.148			1309.94	0							3101.52	0							1167.69
					1010.56	139.898			806.326	0			742.83	0			940.873	0							770.57	0			2294.43	166.963			1309.98	74.2233							3101.68	0							1167.73
					1010.59	152.459			806.348	0			742.849	0			940.9	0							770.591	0			2294.54	0			1310.03	167.241							3101.85	0							1167.76
					1010.62	121.111			806.37	0			742.868	0			940.927	0							770.611	57.6054			2294.64	0			1310.07	233.43							3668.72	0							1167.8
					1010.65	66.2603			806.392	0			742.888	0			940.955	0							770.631	85.7409			2294.74	0			1310.12	225.101							3668.94	0							1167.84
					1010.68	0			837.458	0			748.839	0			940.982	0							770.652	97.0455			2294.85	0			1310.16	150.782							3669.15	0							1167.88
					1010.71	0			837.481	0			748.859	0			941.009	72.2453							770.672	89.3676			2414.36	0			1310.21	64.6813							3669.36	0							1167.91
					1010.74	0			837.504	0			748.878	0			941.037	199.039							770.692	68.9821			2414.47	0			1310.25	0							3669.57	183.254							1167.95
					1010.77	0			837.527	0			748.898	0			941.064	369.073							770.713	0			2414.58	0			1310.3	0							3669.78	295.209							1167.99
					1048.6	0			837.55	53.3281			748.917	43.3457			941.092	344.363							770.733	0			2414.7	0			1310.34	0							3669.99	337.542							1168.03
					1048.63	0			837.573	97.828			748.937	81.6351			941.119	252.871							770.753	0			2414.81	111.628			1310.39	0							3670.2	276.857							1169.2
					1048.66	0			837.596	118.888			748.956	101.641			941.146	116.503							770.773	0			2414.92	204.798			1310.43	0							3670.41	154.275							1169.24
					1048.7	0			837.619	101.523			748.976	88.1168			941.174	0							771.932	0			2415.04	264.844			1310.48	65.6769							3670.62	0							1169.28
					1048.73	88.7282			837.642	58.4987			748.995	51.5698			941.201	0							771.952	0			2415.15	241.952			1310.52	141.746							3670.83	0							1169.32
					1048.76	159.565			837.665	0			749.015	0			941.229	0							771.973	0			2415.26	147.845			1310.57	201.379							3671.05	0							1169.35
					1048.79	189.667			837.688	0			749.034	0			941.256	0							771.993	0			2415.37	0			1310.61	202.091							3671.26	0							1169.39
					1048.82	155.725			837.711	0			749.054	0			941.283	0							772.013	74.1913			2415.49	0			1310.66	146.009							3986.26	0							1169.43
					1048.86	84.5928			837.734	0			749.073	0			941.311	0							772.034	100.18			2415.6	0			1310.7	73.3729							3986.5	0							1169.47
					1048.89	0			844.562	0			753.606	0			941.338	109.545							772.054	105.31			2415.71	0			1310.75	0							3986.74	0							1169.51
					1048.92	0			844.585	0			753.625	0			941.366	269.173							772.074	86.4506			2537.26	0			1310.79	0							3986.98	0							1169.54
					1048.95	0			844.608	0			753.645	0			941.393	400.711							772.095	52.7875			2537.38	0			1310.84	0							3987.22	188.475							1169.58
					1048.99	0			844.632	0			753.664	0			941.42	436.535							772.115	0			2537.5	0			1310.88	0							3987.46	300.066							1169.62
					1049.6	0			844.655	47.1379			753.684	59.3258			941.448	355.449							772.136	0			2537.62	0			1311.24	0							3987.7	360.046							1169.66
					1049.63	0			844.678	90.5493			753.704	88.5684			941.475	211.69							772.156	0			2537.75	116.332			1311.29	0							3987.94	337.727							1195.19
					1049.66	0			844.701	117.754			753.723	96.2283			941.503	0							772.176	0			2537.87	204.066			1311.33	0							3988.17	244.31							1195.23
					1049.69	0			844.725	108.229			753.743	74.2839			941.53	0							796.556	0			2537.99	256.776			1311.38	0							3988.41	0							1195.27
					1049.73	71.635			844.748	67.3983			753.763	36.3005			941.557	0							796.577	0			2538.11	246.143			1311.42	54.2225							3988.65	0							1195.31
					1049.76	118.337			844.771	0			753.782	0			941.585	0							796.598	0			2538.23	184.419			1311.47	113.701							3988.89	0							1195.35
					1049.79	138.02			844.795	0			753.802	0			941.612	0							796.62	0			2538.35	0			1311.51	154.083							3989.13	0							1195.39
					1049.82	119.788			844.818	0			753.822	0			941.64	0							796.641	44.5357			2538.47	0			1311.56	148.206							4207.32	0							1195.43
					1049.86	78.933			844.841	0			753.841	0			941.667	0							796.662	83.478			2538.6	0			1311.6	101.71							4207.58	0							1195.47
					1049.89	0			847.293	0			763.295	0			941.694	56.3145							796.684	102.701			2538.72	0			1311.65	0							4207.84	0							1195.51
					1049.92	0			847.316	0			763.315	0			941.722	93.4836							796.705	92.0704			2548.94	0			1311.69	0							4208.1	0							1195.55
					1049.95	0			847.339	0			763.335	0			941.749	107.07							796.726	60.6938			2549.06	0			1311.74	0							4212.24	0							1195.58
					1049.99	0			847.363	0			763.355	0			941.777	87.9541							796.748	0			2549.19	0			1311.78	0							4212.5	0							1195.62
					1081.06	0			847.386	54.9037			763.375	52.3714			941.804	48.9615							796.769	0			2549.31	0			1361.57	0							4212.76	0							1195.66
					1081.1	0			847.41	97.6832			763.395	77.4979			941.832	0							796.79	0			2549.43	127.414			1361.62	0							4213.02	0							1229.96
					1081.13	0			847.433	114.44			763.416	88.6845			941.859	0							796.812	0			2549.55	209.984			1361.66	0															1230
					1081.17	0			847.456	93.688			763.436	80.7305			941.886	0							798.5	0			2549.67	246.768			1361.71	0															1230.04
					1081.2	61.9791			847.48	50.6314			763.456	57.4077			941.914	0							798.522	0			2549.8	214.552			1361.76	109.028															1230.08
					1081.23	118.313			847.503	0			763.476	0			948.392	0							798.543	0			2549.92	135.053			1361.81	156.962															1230.12
					1081.27	144.256			847.527	0			763.496	0			948.42	0							798.564	0			2550.04	0			1361.85	159.591															1230.16
					1081.3	121.276			847.55	0			763.516	0			948.447	0							798.586	43.808			2550.16	0			1361.9	116.383															1230.2
					1081.33	67.6852			847.574	0			763.536	0			948.475	0							798.607	96.8306			2550.28	0			1361.95	58.0956															1230.24
					1081.37	0			851.19	0			768.928	0			948.503	49.9595							798.629	134.553			2550.41	0			1362	0															1230.29
					1081.4	0			851.214	0			768.948	0			948.53	97.1964							798.65	128.63			2618.46	0			1362.04	0															1230.33
					1081.44	0			851.237	0			768.969	0			948.558	114.686							798.671	83.954			2618.58	0			1362.09	0															1230.37
					1081.47	0			851.261	0			768.989	0			948.586	93.7881							798.693	33.8367			2618.71	0			1362.14	0															1230.41
					1089.71	0			851.284	58.5021			769.009	58.3814			948.614	53.6193							798.715	0			2618.84	0			1406.25	0															1230.45
					1089.75	0			851.308	99.2444			769.029	101.887			948.642	0							798.736	0			2618.96	136.556			1406.3	0															1266.56
					1089.78	0			851.331	112.894			769.05	120.205			948.669	0							798.757	0			2619.09	214.41			1406.35	0															1266.61
					1089.82	0			851.355	89.2514			769.07	98.8328			948.697	0							798.779	0			2619.22	243.051			1406.4	0															1266.65
					1089.85	64.5457			851.379	45.1178			769.09	54.3414			948.725	0							803.727	0			2619.35	200.261			1406.45	99.649															1266.69
					1089.89	131.668			851.402	0			769.11	0			950.612	0							803.749	0			2619.47	113.996			1406.5	141.963															1266.73
					1089.92	179.368			851.426	0			769.131	0			950.64	0							803.771	0			2619.6	0			1406.55	149.099															1266.78
					1089.95	162.984			851.449	0			769.151	0			950.668	0							803.792	0			2619.73	0			1406.6	116.321															1266.82
					1089.99	94.2091			851.473	0			769.171	0			950.696	0							803.814	55.0203			2619.86	0			1406.65	63.1123															1266.86
					1090.02	0			858.159	0			772.317	0			950.724	58.1498							803.835	88.6558			2619.98	0			1406.7	0															1266.91
					1090.06	0			858.183	0			772.338	0			950.752	87.8991							803.857	101.477			2623.29	0			1406.75	0															1266.95
					1090.09	0			858.207	0			772.358	0			950.779	102.205							803.879	84.4767			2623.42	0			1406.8	0															1266.99
					1090.12	0			858.231	0			772.379	0			950.807	92.9815							803.9	47.6054			2623.55	0			1406.85	0															1267.03
					1090.3	0			858.255	47.1803			772.399	50.2788			950.835	63.5953							803.922	0			2623.68	0			1410.26	0															1267.08
					1090.33	0			858.278	88.8003			772.419	73.2419			950.863	0							803.944	0			2623.8	103.452			1410.31	0															1280.75
					1090.36	0			858.302	116.85			772.44	82.3917			950.891	0							803.965	0			2623.93	199.392			1410.36	0															1280.79
					1090.4	0			858.326	112.357			772.46	73.267			950.919	0							803.987	0			2624.06	264.74			1410.41	0															1280.84
					1090.43	64.1029			858.35	78.9122			772.48	49.1211			950.946	0							844.889	0			2624.19	260.091			1410.46	88.8313															1280.88
					1090.47	126.967			858.374	0			772.501	0			961.805	0							844.912	0			2624.31	188.388			1410.51	137.612															1280.92
					1090.5	178.376			858.398	0			772.521	0			961.833	0							844.936	0			2624.44	0			1410.56	163.52															1280.97
					1090.53	184.617			858.422	0			772.542	0			961.861	0							844.959	0			2624.57	0			1410.61	152.683	Pep+2HexNAc	2													1281.01
					1090.57	138.068			858.445	0			772.562	0			961.89	0							844.982	64.8925			2624.7	0			1410.66	110.121															1281.05
					1090.6	69.8172			859.975	0			797.195	0			961.918	47.3598							845.006	100.774			2624.82	0			1410.71	0															1281.1
					1090.64	0			859.998	0			797.216	0			961.946	88.8239							845.029	110.865			2700.81	0			1410.76	0															1281.14
					1090.67	0			860.022	0			797.237	0			961.975	110.596							845.052	87.8923			2700.95	0			1410.81	0															1281.18
					1090.71	0			860.046	0			797.259	0			962.003	97.3825							845.075	46.9084			2701.08	0			1410.86	0															1281.23
					1090.74	0			860.07	57.7106			797.28	36.2741			962.031	60.5182							845.099	0			2701.21	0			1426.27	0															1281.27
					1102.94	0			860.094	106.663			797.302	69.2451			962.06	0							845.122	0			2701.35	161.877			1426.32	0															1285.63
					1102.97	0			860.118	135.346			797.323	85.8614			962.088	0							845.146	0			2701.48	244.48			1426.37	0															1285.68
					1103.01	0			860.142	121.789			797.344	75.7612			962.116	0							845.169	0			2701.61	261.305			1426.43	0															1285.72
					1103.04	0			860.166	74.1445			797.366	47.1824			962.145	0							880.208	0			2701.75	203.273			1426.48	104.251															1285.77
					1103.08	302.248			860.19	0			797.387	0			994.597	0							880.233	0			2701.88	109.302			1426.53	151.542															1285.81
					1103.11	551.731			860.214	0			797.408	0			994.627	0							880.257	0			2702.01	0			1426.58	159.711															1285.85
					1103.15	669.073			860.238	0			797.43	0			994.657	0							880.282	0			2702.15	0			1426.63	126.988															1285.9
					1103.18	566.517			860.262	0			797.451	0			994.686	0							880.307	77.7771			2702.28	0			1426.68	75.8882															1285.94
					1103.22	329.722			891.462	0			818.097	0			994.716	132.786							880.332	120.149			2702.41	0			1426.73	0															1285.98
					1103.25	0			891.487	0			818.119	0			994.746	215.468							880.357	134.821			3040.81	0			1426.78	0															1286.03
					1103.29	0			891.512	0			818.141	0			994.776	254.957							880.381	112.904			3040.97	0			1426.83	0															1286.07
					1103.32	0			891.538	0			818.163	0			994.806	226.596							880.406	68.5765			3041.13	0			1426.89	0															1286.11
					1103.36	0			891.563	54.0326			818.185	52.1466			994.835	148.55							880.431	0			3041.29	0			1437.63	0															1286.16
					1103.39	385.995			891.588	95.6406			818.208	83.0399			994.865	0							880.456	0			3041.45	107.745			1437.69	0															1286.99
					1103.43	700.718			891.613	113.774			818.23	94.8467			994.895	0							880.481	0			3041.61	210.971			1437.74	0															1287.03
					1103.46	851.305			891.639	97.7653			818.252	78.5891			994.925	0							880.505	0			3041.76	275.147			1437.79	0															1287.08
					1103.5	761.359			891.664	58.3444			818.274	43.6869			994.955	0							918.686	0			3041.92	253.527			1437.84	57.8189															1287.12
					1103.53	480.479			891.689	0			818.297	0			994.984	0							918.713	0			3042.08	163.401			1437.89	119.26															1287.17
					1103.56	114.271			891.715	0			818.319	0			995.014	0							918.739	0			3042.24	0			1437.94	166.203															1287.21
					1103.6	0			891.74	0			818.341	0			995.044	69.896							918.765	0			3042.4	0			1438	165.891															1287.25
					1103.64	0			891.765	0			818.363	0			995.074	113.763							918.792	72.1963			3042.56	0			1438.05	120.142															1287.3
					1103.67	0			903.707	0			824.168	0			995.103	131.861							918.818	119.836			3042.72	0			1438.1	59.1479															1287.34
					1103.71	0			903.733	0			824.191	0			995.133	108.287							918.845	136.043			3140.56	0			1438.15	0															1287.39
					1142.66	0			903.759	0			824.213	0			995.163	58.2691							918.871	109.346			3140.72	0			1438.2	0															1287.43
					1142.69	0			903.785	0			824.236	0			995.193	0							918.898	58.9965			3140.89	0			1438.25	0															1287.47
					1142.73	0			903.81	49.496			824.258	42.9827			995.222	0							918.924	0			3141.06	0			1438.31	0															1287.52
					1142.77	0			903.836	93.8077			824.281	76.8462			995.252	0							918.95	0			3141.22	113.848			1458.33	0															1308.82
					1142.8	77.8224			903.862	119.659			824.303	90.4945			995.282	0							918.977	0			3141.39	202.627			1458.39	0															1308.86
					1142.84	142.233			903.888	106.936			824.326	77.578			995.312	0							919.003	0			3141.56	264.837			1458.44	0															1308.91
					1142.88	173.536			903.913	63.9868			824.348	48.525			995.342	0							920.803	0			3141.72	260.154			1458.49	0															1308.95
					1142.91	146.666			903.939	0			824.371	0			995.371	53.0653							920.83	0			3141.89	190.861			1458.54	91.0654															1309
					1142.95	79.9988			903.965	0			824.393	0			995.401	94.5659							920.856	0			3142.06	0			1458.6	131.05															1309.04
					1142.99	0			903.991	0			824.415	0			995.431	114.072							920.883	0			3142.23	0			1458.65	146.324															1309.08
					1143.02	0			904.017	0			824.438	0			995.461	96.0236							920.909	43.7054			3142.39	0			1458.7	122.074															1309.13
					1143.06	0			909.092	0			842.447	0			995.491	54.5435							920.936	83.8749			3142.56	0			1458.76	67.7439															1309.17
					1143.1	0			909.118	0			842.47	0			995.52	0							920.962	107.812			3815.95	0			1458.81	0															1309.22
					1156.9	0			909.144	0			842.493	0			995.55	0							920.989	100.865			3816.17	0			1458.86	0															1309.26
					1156.93	0			909.17	0			842.516	0			995.58	0							921.015	67.6124			3816.39	0			1458.91	0															1309.31
					1156.97	0			909.196	45.5688			842.54	59.5162			995.61	0							921.042	0			3816.62	0			1458.97	0															1309.35
					1157.01	0			909.222	87.9527			842.563	94.7239			998.088	0							921.068	0			3816.84	139.815			1572.4	0															1309.4
					1157.05	61.1802			909.248	110.765			842.586	101.305			998.118	0							921.095	0			3817.07	259.466			1572.46	0															1309.44
					1157.08	249.308			909.274	100.236			842.609	75.409			998.148	0							921.121	0			3817.29	329.623			1572.52	0															1309.49
					1157.12	452.019			909.3	66.0607			842.632	36.1584			998.178	0							960.054	0			3817.51	297.829			1572.58	0															1309.53
					1157.16	567.546			909.326	0			842.656	0			998.208	56.4654							960.082	0			3817.74	184.374			1572.63	91.2481															1309.58
					1157.2	517.423			909.352	0			842.679	0			998.238	94.0413							960.111	0			3817.96	0			1572.69	150.764	pep+2HexNAc+2Hex	2													1309.62
					1157.23	345.107			909.378	0			842.702	0			998.268	110.636							960.139	0			3818.18	0			1572.75	162.684															1309.67
					1157.27	60.5276			909.404	0			842.725	0			998.297	96.0754							960.167	58.6001			3818.41	0			1572.81	121.635															1309.71
					1157.31	0			940.599	0			852.133	0			998.327	60.4653							960.195	98.0324			3818.63	0			1572.87	61.9541															1309.76
					1157.35	0			940.626	0			852.157	0			998.358	0							960.224	115.708			4000.15	0			1572.93	0															1309.8
					1157.38	68.0379			940.654	0			852.18	0			998.388	0							960.252	98.4888			4000.39	0			1572.99	0															1309.85
					1157.42	261.814			940.681	0			852.204	0			998.417	0							960.28	57.4757			4000.63	0			1573.05	0															1309.89
					1157.46	400.138			940.708	45.8872			852.228	45.9632			998.447	0							960.308	0			4000.87	0			1573.11	0															1309.94
					1157.49	435.415			940.736	92.6721			852.251	75.2209			1012.42	0							960.337	0							1574.83	0															1309.98
					1157.53	336.235			940.763	114.915			852.275	98.2975			1012.45	0							960.365	0							1574.88	0															1310.03
					1157.57	172.81			940.79	97.5511			852.298	100.638			1012.48	0							960.393	0							1574.94	0															1310.07
					1157.61	0			940.818	55.5074			852.322	75.9476			1012.51	0							974.697	0							1575	0															1310.12
					1157.64	0			940.845	0			852.346	37.3047			1012.54	58.2792							974.726	0							1575.06	83.809															1310.16
					1157.68	0			940.873	0			852.369	0			1012.57	106.389							974.755	0							1575.12	130.316															1310.21
					1157.72	0			940.9	0			852.393	0			1012.6	125.95							974.784	0							1575.18	149.762															1310.25
					1207.28	0			940.927	0			852.417	0			1012.63	100.176							974.812	50.606							1575.24	132.763															1310.3
					1207.32	0			940.955	0			852.44	0			1012.66	49.0156							974.841	87.2894							1575.3	89.7093															1310.34
					1207.36	0			940.982	0			862.901	0			1012.7	0							974.87	105.583							1575.36	0															1310.39
					1207.4	0			941.009	40.9279			862.925	0			1012.73	0							974.899	92.5425							1575.42	0															1327.8
					1207.44	51.7457			941.037	172.111			862.949	0			1012.76	0							974.928	57.1092							1575.48	0															1327.84
					1207.48	407.293			941.064	256.804			862.973	0			1012.79	0							974.957	0							1575.54	0															1327.89
					1207.52	711.436			941.092	277.035			862.997	43.535			1041.8	0							974.986	0							1635.58	0															1327.93
					1207.56	827.793			941.119	222.579			863.021	76.7476			1041.83	0							975.015	0							1635.64	0															1327.98
					1207.6	672.82			941.146	131.41			863.045	89.501			1041.87	0							975.044	0							1635.71	0															1328.03
					1207.63	366.38			941.174	0			863.069	72.292			1041.9	0							988.379	0							1635.77	0															1328.07
					1207.68	0			941.201	0			863.093	38.4453			1041.93	81.9923							988.408	0							1635.83	96.4037															1328.12
					1207.72	0			941.229	0			863.117	0			1041.96	112.951							988.438	0							1635.9	144.841															1328.16
					1207.76	0			941.256	0			863.141	0			1041.99	116.578							988.467	0							1635.96	162.677															1328.21
					1207.8	0			941.283	0			863.165	0			1042.03	90.432							988.497	61.6156							1636.02	135.404															1328.25
					1207.83	0			941.311	0			863.19	0			1042.06	49.8991							988.526	98.0487							1636.08	78.3306															1328.3
					1207.87	0			941.338	0			866.786	0			1042.09	0							988.556	110.212							1636.15	0															1328.35
					1207.91	0			941.366	184.076			866.81	0			1042.12	0							988.585	94.8935							1636.21	0															1381.23
					1207.95	145.969			941.393	358.299			866.834	0			1042.15	0							988.615	63.0513							1636.27	0															1381.27
					1207.99	290.062			941.42	456.821			866.858	0			1042.19	0							988.644	0							1636.33	0															1381.32
					1208.03	371.53			941.448	406.033			866.882	46.1802			1048.6	0							988.674	0							1645.8	0															1381.37
					1208.07	329.572			941.475	245.252			866.907	75.1932			1048.63	0							988.703	0							1645.86	0															1381.42
					1208.11	198.919			941.503	49.2492			866.931	85.2547			1048.66	0							988.733	0							1645.92	0															1381.47
					1208.16	0			941.53	0			866.955	70.9277			1048.7	0							990.298	0							1645.99	0															1381.52
					1208.2	0			941.557	0			866.979	42.0905			1048.73	61.3214							990.327	0							1646.05	50.766															1381.57
					1208.24	0			941.585	0			867.004	0			1048.76	102.476							990.357	0							1646.11	117.68															1381.61
					1208.28	0			941.612	0			867.028	0			1048.79	116.748							990.387	0							1646.18	166.772															1381.66
					1208.31	0			949.973	0			867.052	0			1048.82	91.8966							990.416	88.4439							1646.24	152.638															1381.71
					1208.35	0			950.001	0			867.076	0			1048.86	46.4282							990.446	113.592							1646.3	85.7498															1381.76
					1208.39	0			950.029	0			880.677	0			1048.89	0							990.475	119.064							1646.37	0															1381.81
					1208.43	0			950.057	0			880.702	0			1048.92	0							990.505	98.4691							1646.43	0															1449.71
					1208.47	169.954			950.084	52.3415			880.727	0			1048.95	0							990.534	58.6374							1646.49	0															1449.76
					1208.51	308.273			950.112	93.221			880.752	0			1048.99	0							990.564	0							1646.56	95.5973															1449.81
					1208.55	386.229			950.14	109.65			880.777	70.9722			1049.02	0							990.594	0							1646.62	215.33															1449.86
					1208.59	348.674			950.168	89.7159			880.801	101.849			1049.05	45.5113							990.623	0							1646.68	273.176															1449.92
					1208.63	221.729			950.196	47.87			880.826	103.688			1049.08	94.6824							990.653	0							1646.75	266.452															1449.97
					1208.67	64.1308			950.223	0			880.851	75.7016			1049.11	127.851							1004.73	0							1646.81	200.024															1450.02
					1208.71	0			950.251	0			880.876	37.6645			1049.15	121.894							1004.76	0							1646.87	75.3737															1450.07
					1208.75	0			950.279	0			880.901	0			1049.18	81.9982							1004.79	0							1646.94	0															1450.13
					1208.79	0			950.307	0			880.926	0			1049.21	0							1004.82	0							1647	0															1450.18
					1208.83	0			963.448	0			880.951	0			1049.24	0							1004.85	52.242							1647.06	83.2727															1450.23
					1210.95	0			963.477	0			880.975	0			1049.28	0							1004.88	102.135							1647.13	134.822															1450.28
					1210.99	0			963.505	0			887.461	0			1049.31	0							1004.91	126.667							1647.19	152.957															1450.34
					1211.03	0			963.533	0			887.486	0			1049.34	0							1004.95	109.55							1647.25	126.836															1528.16
					1211.07	0			963.562	58.0046			887.511	0			1049.37	41.5121							1004.98	65.3427							1647.32	76.6493															1528.22
					1211.11	97.0605			963.59	97.2036			887.536	0			1049.4	165.765							1005.01	0							1647.38	0															1528.27
					1211.15	175.469			963.618	112.15			887.561	39.178			1049.44	265.442							1005.04	0							1647.44	0															1528.33
					1211.19	217.517			963.647	89.4091			887.586	80.3315			1049.47	294.581							1005.07	0							1647.51	0															1528.39
					1211.23	195.883			963.675	44.0097			887.611	107.851			1049.5	230.568							1005.1	0							1647.57	0															1528.44
					1211.27	127.588			963.704	0			887.636	105.023			1049.53	121.821							1017.36	0							1662.07	0															1528.5
					1211.31	58.043			963.732	0			887.661	75.4392			1049.57	0							1017.39	0							1662.13	0															1528.56
					1211.35	0			963.761	0			887.686	38.4711			1049.6	0							1017.42	0							1662.2	0															1528.61
					1211.39	0			963.789	0			887.712	0			1049.63	0							1017.45	0							1662.26	0															1528.67
					1211.43	184.415			969.262	0			887.737	0			1049.66	0							1017.48	74.5444							1662.32	91.1217															1528.73
					1211.47	307.813			969.291	0			887.762	0			1071.05	0							1017.51	106.15							1662.39	148.966															1528.78
					1211.51	369.61			969.319	0			887.787	0			1071.08	0							1017.54	111.676							1662.45	162.512															1528.84
					1211.55	322.122			969.348	0			892.574	0			1071.12	0							1017.58	85.7188							1662.52	120.901															1551.32
					1211.59	197.224			969.377	53.0447			892.599	0			1071.15	0							1017.61	43.8007							1662.58	55.5078															1551.37
					1211.63	62.0063			969.405	96.7218			892.625	0			1071.18	70.5376							1017.64	0							1662.65	0															1551.43
					1211.67	0			969.434	117.812			892.65	0			1071.22	110.429							1017.67	0							1662.71	0															1551.49
					1211.71	0			969.462	100.3			892.675	63.0169			1071.25	122.489							1017.7	0							1662.77	0															1551.55
					1211.75	0			969.491	57.4754			892.701	89.7794			1071.28	100.093							1017.73	0							1662.84	0															1551.61
					1211.8	0			969.52	0			892.726	94.0341			1071.32	58.6351							1038.78	0							1726.83	0															1551.66
					1217.25	0			969.549	0			892.751	71.4897			1071.35	0							1038.81	0							1726.9	0															1551.72
					1217.29	0			969.577	0			892.776	36.1727			1071.38	0							1038.84	0							1726.97	0															1551.78
					1217.33	0			969.606	0			892.801	0			1071.42	0							1038.88	0							1727.04	0															1551.84
					1217.37	0			994.567	0			892.826	0			1071.45	0							1038.91	68.503							1727.11	114.127															1551.9
					1217.41	75.1956			994.597	0			892.852	0			1078.77	0							1038.94	109.664							1727.17	197.872															1551.95
					1217.45	134.691			994.627	0			892.877	0			1078.81	0							1038.97	126.33							1727.24	231.712															1552.01
					1217.49	167.396			994.657	0			894.576	0			1078.84	0							1039	109.047							1727.31	191.223															1562.51
					1217.53	154.344			994.686	44.3682			894.601	0			1078.88	0							1039.03	69.623							1727.38	106.859															1562.57
					1217.57	105.218			994.716	107.07			894.627	0			1078.91	51.1883							1039.07	0							1727.45	0															1562.62
					1217.61	0			994.746	167.786			894.652	0			1078.94	91.2666							1039.1	0							1727.52	0															1562.68
					1217.65	0			994.776	187.705			894.678	40.0727			1078.98	110.333							1039.13	0							1727.58	102.587															1562.74
					1217.69	0			994.806	154.615			894.703	76.6792			1079.01	93.1245							1039.16	0							1727.65	165.889															1562.8
					1217.73	0			994.835	92.2631			894.728	93.5852			1079.04	50.7682							1039.19	0							1727.72	192.647															1562.86
					1218.17	0			994.865	0			894.754	76.3908			1079.08	0							1039.22	0							1727.79	164.777															1562.92
					1218.21	0			994.895	0			894.779	37.9121			1079.11	0							1039.26	56.549							1727.86	99.4326															1562.98
					1218.26	0			994.925	0			894.804	0			1079.14	0							1039.29	95.5087							1727.92	0															1563.03
					1218.3	0			994.954	0			894.83	0			1079.18	0							1039.32	117.329							1727.99	0															1563.09
					1218.34	77.9568			994.984	0			894.855	0			1096.16	0							1039.35	110.221							1728.06	0															1563.15
					1218.38	144.855			995.014	38.6192			894.881	0			1096.19	0							1039.38	80.2263							1728.13	0															1563.21
					1218.42	179.578			995.044	166.919			894.906	35.0927			1096.23	0							1039.42	0							1778.12	0															1572.81
					1218.46	157.042			995.074	270.984			894.931	71.8493			1096.26	0							1039.45	0							1778.19	0															1572.87
					1218.5	93.4897			995.103	307.987			894.957	102.771			1096.3	78.3221							1039.48	0							1778.27	0															1572.93
					1218.56	0			995.133	249.561			894.982	106.539			1096.33	92.5312							1039.51	0							1778.34	0															1572.99
					1218.6	0			995.163	136.491			895.008	79.281			1096.37	99.1345							1039.89	0							1778.41	103.053															1573.05
					1218.64	0			995.193	29.4955			895.033	38.3116			1096.4	97.4361							1039.92	0							1778.48	153.179															1573.11
					1218.68	0			995.222	0			895.059	0			1096.43	84.1135							1039.96	0							1778.55	164.276															1573.17
					1265.28	0			995.252	0			895.084	0			1096.47	0							1039.99	0							1778.62	129.294															1573.23
					1265.32	0			995.282	0			895.11	0			1096.5	0							1040.02	69.2326							1778.69	69.6787															1573.29
					1265.36	0			995.312	0			895.135	0			1096.54	0							1040.05	106.674							1778.76	0															1573.34
					1265.41	0			995.342	31.3046			895.897	0			1096.57	0							1040.08	121.317							1778.83	0															1573.4
					1265.45	100.95			995.371	148.356			895.923	0			1102.9	0							1040.12	102.552							1778.91	0															1573.46
					1265.49	158.374			995.401	287.623			895.948	0			1102.94	0							1040.15	60.5625							1778.98	0															1573.52
					1265.54	176.305			995.431	446.493			895.974	0			1102.97	0							1040.18	0							1828.31	0															1573.58
					1265.58	144.061			995.461	357.183			895.999	43.1546			1103.01	0							1040.21	0							1828.39	0															1646.3
					1265.62	83.9633			995.491	190.977			896.025	76.5583			1103.04	57.4791							1040.24	0							1828.46	0															1646.37
					1265.68	0			995.52	55.5984			896.05	97.1536			1103.08	112.428							1040.27	0							1828.54	0															1646.43
					1265.72	0			995.55	0			896.076	88.3647			1103.11	160.962							1050.05	0							1828.61	102.903															1646.49
					1265.76	0			995.58	0			896.101	54.7912			1103.15	172.269							1050.08	0							1828.69	161.243															1646.56
					1265.81	0			995.61	0			896.126	0			1103.18	137.239							1050.12	0							1828.76	175.392															1646.62
					1287.34	0			995.64	0			896.152	0			1103.22	79.0005							1050.15	0							1828.83	135.133															1646.68
					1287.38	0			998.866	0			896.177	0			1103.25	0							1050.18	59.0005							1828.91	69.1994															1646.75
					1287.43	0			998.896	0			896.203	0			1103.29	0							1050.21	109.47							1828.98	0															1646.81
					1287.47	0			998.926	0			908.962	0			1103.32	0							1050.25	135.801							1829.06	0															1646.87
					1287.52	75.063			998.956	0			908.988	0			1103.36	0							1050.28	121.211							1829.13	118.011															1646.94
					1287.56	128.899			998.986	46.9249			909.014	0			1103.39	128.805							1050.31	77.6848							1829.2	179.658															1647
					1287.6	152.636			999.016	87.1315			909.04	0			1103.43	310.423							1050.34	0							1829.28	186.431															1647.06
					1287.65	131.202			999.046	108.512			909.066	46.9476			1103.46	480.511							1050.37	0							1829.35	131.908															1654.25
					1287.69	79.8854			999.076	95.7509			909.092	80.1218			1103.49	439.847							1050.41	0							1829.43	60.5117															1654.32
					1287.74	0			999.106	57.5112			909.118	94.1751			1103.53	265.627							1050.44	0							1829.5	0															1654.38
					1287.79	0			999.136	0			909.144	78.9003			1103.56	56.3331							1067.27	0							1829.58	0															1654.44
					1287.83	0			999.166	0			909.17	45.5994			1103.6	0							1067.31	0							1829.65	0															1654.51
					1287.87	0			999.196	0			909.196	0			1103.63	0							1067.34	0							1829.72	0															1654.57
					1299.83	0			999.226	0			909.222	0			1103.67	0							1067.37	0							1848.2	0															1654.64
					1299.88	0			1005.4	0			909.248	0			1103.7	0							1067.4	80.5398							1848.28	0															1654.7
					1299.92	0			1005.43	0			909.274	0			1103.74	65.3077							1067.44	115.692							1848.35	0															1654.76
					1299.96	0			1005.46	0			932.388	0			1103.77	116.584							1067.47	125.9							1848.43	0															1654.83
					1300.01	71.5001			1005.49	0			932.415	0			1103.81	140.927							1067.5	102.786							1848.5	111.528															1654.89
					1300.05	130.633			1005.52	38.4604			932.442	0			1103.84	118.822							1067.54	59.6031							1848.58	151.284															1654.95
					1300.1	162.189			1005.55	86.1037			932.469	0			1103.88	67.632							1067.57	0							1848.66	156.936															1655.02
					1300.14	141.502			1005.58	129.692			932.496	67.4878			1103.91	0							1067.6	0							1848.73	123.193															1655.08
					1300.19	82.308			1005.61	139.916			932.523	96.513			1103.95	0							1067.64	0							1848.81	67.1761															1674.8
					1300.25	0			1005.64	106.299			932.55	105.392			1103.98	0							1067.67	0							1848.88	0															1674.87
					1300.29	0			1005.67	51.5257			932.577	86.5563			1104.02	0							1088.18	0							1848.96	0															1674.93
					1300.34	0			1005.7	0			932.604	50.9148			1119.28	0							1088.22	0							1849.03	0															1675
					1300.38	0			1005.73	0			932.631	0			1119.31	0							1088.25	0							1849.11	0															1675.06
					1300.85	0			1005.76	0			932.658	0			1119.35	0							1088.28	0							1880.04	0															1675.13
					1300.9	0			1005.79	0			932.685	0			1119.38	0							1088.32	54.0331							1880.12	0															1675.19
					1300.94	0			1040.62	0			932.712	0			1119.42	66.0828							1088.35	89.3287							1880.2	0															1675.26
					1300.99	0			1040.66	0			939.014	0			1119.45	102.793							1088.39	106.265							1880.27	0															1675.32
					1301.03	76.9118			1040.69	0			939.041	0			1119.49	114.53							1088.42	92.9489							1880.35	73.9603															1675.39
					1301.08	134.117			1040.72	0			939.068	0			1119.53	92.7322							1088.45	57.847							1880.43	128.482															1675.45
					1301.12	161.056			1040.75	91.0625			939.095	0			1119.56	51.5066							1088.49	0							1880.51	152.678															1675.52
					1301.17	137.918			1040.78	128.875			939.123	45.2341			1119.6	0							1088.52	0							1880.58	135.566															1675.58
					1301.21	80.8083			1040.81	131.041			939.15	79.2203			1119.63	0							1088.56	0							1880.66	92.3091															1716.33
					1301.25	0			1040.85	98.1382			939.177	92.7492			1119.67	0							1088.59	0							1880.74	0															1716.4
					1301.3	0			1040.88	51.6524			939.205	77.1682			1119.7	0							1149.32	0							1880.82	0															1716.47
					1301.34	0			1040.91	0			939.232	44.6122			1156.9	0							1149.36	0							1880.89	0															1716.53
					1301.39	0			1040.94	0			939.259	0			1156.93	0							1149.39	0							1880.97	0															1716.6
					1308.73	0			1040.97	0			939.287	0			1156.97	0							1149.43	0							1908.83	0															1716.67
					1308.77	0			1041.01	0			939.314	0			1157.01	0							1149.47	71.2725							1908.91	0															1716.74
					1308.82	0			1047.38	0			939.341	0			1157.05	135.563							1149.51	109.955							1908.99	0															1716.8
					1308.86	0			1047.41	0			940.9	0			1157.08	678.551							1149.54	122.576							1909.07	0															1716.87
					1308.91	176.104			1047.44	0			940.927	0			1157.12	1143.99							1149.58	102.429							1909.14	90.8401															1716.94
					1308.96	1313.23			1047.47	0			940.955	0			1157.16	1465.85							1149.62	62.657							1909.22	161.486															1717.01
					1309	4818.67			1047.5	62.3857			940.982	0			1157.2	1240.17							1149.65	0							1909.3	192.197	Pep+3HexNAc+4Hex+1Fuc	2													1717.07
					1309.05	8871.21			1047.54	106.896			941.009	28.6592			1157.23	692.296							1149.69	0							1909.38	158.167															1717.14
					1309.09	12305.5	Pep+HexNAc	2	1047.57	125.357			941.037	78.8205			1157.27	181.661							1149.73	0							1909.46	86.3142															1720.59
					1309.14	10001.4			1047.6	103.121			941.064	120.565			1157.31	0							1149.76	0							1909.54	0															1720.66
					1309.18	5777.46			1047.63	57.1648			941.092	124.801			1157.35	0							1153.4	0							1909.62	125.816															1720.72
					1309.23	1945.65			1047.67	0			941.119	88.6779			1157.38	227.153							1153.43	0							1909.7	276.831															1720.79
					1309.27	130.822			1047.7	0			941.146	38.0828			1157.42	639.928							1153.47	0							1909.78	387.456															1720.86
					1309.31	0			1047.73	0			941.174	0			1157.46	1108.26							1153.51	0							1909.86	363.214															1720.93
					1309.36	0			1047.76	0			941.201	0			1157.49	1419.36							1153.55	49.7516							1909.94	220.551															1720.99
					1309.41	146.589			1048.92	0			941.229	0			1157.53	1203.55							1153.58	98.1752							1910.02	0															1721.06
					1309.45	1864.19			1048.95	0			941.256	0			1157.57	702.032							1153.62	121.587							1910.09	0															1721.13
					1309.49	6959.54			1048.99	0			941.283	0			1157.61	205.886							1153.66	101.208							1910.17	118.92															1721.2
					1309.54	13425.7			1049.02	0			941.311	0			1157.64	0							1153.69	53.193							1910.25	195.859															1721.27
					1309.58	19835.6			1049.05	152.986			941.338	49.5068			1157.68	0							1153.73	0							1910.33	208.79															1721.33
					1309.63	17317.5			1049.08	302.001			941.366	181.86			1157.72	232.69							1153.77	0							1910.41	147.573															1721.4
					1309.67	10214.3			1049.11	402.457			941.393	284.928			1157.76	465.289							1153.81	0							1910.49	65.1715															1746.82
					1309.72	3900.51			1049.15	391.908			941.42	326.691			1157.79	816.293							1153.84	0							1910.57	0															1746.89
					1309.76	499.195			1049.18	276.399			941.448	277.195			1157.83	993.326							1167.84	0							1910.65	148.288															1746.96
					1309.8	0			1049.21	105.173			941.475	166.951			1157.87	741.11							1167.88	0							1910.73	293.075															1747.02
					1309.85	0			1049.24	0			941.503	0			1157.91	371.483							1167.91	0							1910.81	358.306															1747.09
					1309.89	0			1049.28	0			941.53	0			1157.94	115.806							1167.95	0							1910.89	285.224															1747.16
					1309.94	1150.68			1049.31	0			941.557	0			1157.98	0							1167.99	49.7775							1910.97	136.445															1747.23
					1309.99	4364.51			1049.34	0			941.585	0			1158.02	0							1168.03	98.8893							1911.05	0															1747.3
					1310.03	8904.82			1049.37	166.084			941.612	0			1158.06	0							1168.07	128.492							1911.12	0															1747.37
					1310.07	13320.4			1049.4	349.004			941.64	0			1158.09	0							1168.1	115.515							1911.2	0															1747.44
					1310.12	12383.7			1049.44	544.118			941.667	42.3314			1159.51	0							1168.14	70.8702							1911.28	0															1747.51
					1310.16	7365.11			1049.47	605.342			941.694	83.1307			1159.55	0							1168.18	0							2328.27	0															1747.58
					1310.21	2978.71			1049.5	417.241			941.722	120.665			1159.59	0							1168.22	0							2328.38	0															1747.65
					1310.25	456.017			1049.53	201.824			941.749	136.455			1159.63	0							1168.26	0							2328.48	0															1747.72
					1310.3	0			1049.57	57.3011			941.777	122.221			1159.66	73.2632							1168.29	0							2328.59	0															1747.79
					1310.34	0			1049.6	0			941.804	85.3508			1159.7	102.802							1178.21	0							2645.36	0															1747.86
					1310.39	0			1049.63	0			941.832	43.6588			1159.74	111.209							1178.24	0							2645.49	0															1747.93
					1310.44	198.818			1049.66	0			941.859	0			1159.78	91.458							1178.28	0							2645.61	0															1748
					1310.48	1459.29			1049.69	0			941.886	0			1159.81	52.0102							1178.32	0							2645.74	0															1748.06
					1310.52	3349.48			1067.87	0			941.914	0			1159.89	0							1178.36	60.22							2645.87	75.8266															1748.13
					1310.57	5359.36			1067.9	0			941.941	0			1159.93	0							1178.4	106.373							2646	152.379															1755.79
					1310.61	5545.79			1067.93	0			947.257	0			1159.96	0							1178.44	132.104							2646.13	187.199															1755.86
					1310.66	3402.34			1067.97	0			947.285	0			1160	0							1178.47	119.191							2646.26	154.168															1755.93
					1310.7	1390.71			1068	55.254			947.312	0			1164.85	0							1178.51	79.1552							2646.39	82.9021															1756
					1310.75	124.734			1068.03	102.679			947.34	0			1164.89	0							1178.55	0							2646.52	0															1756.07
					1310.79	0			1068.07	133.736			947.368	41.2703			1164.93	0							1178.59	0							2646.65	0															1756.14
					1310.84	0			1068.1	131.195			947.395	69.9037			1164.97	0							1178.63	0							2646.78	0															1756.21
					1310.88	0			1068.13	98.7231			947.423	81.4028			1165	66.5306							1178.67	0							2646.91	0															1756.27
					1310.93	0			1068.16	54.8422			947.451	69.4849			1165.04	107.667							1178.94	0							2680.56	0															1756.34
					1310.97	338.603			1068.2	0			947.478	42.4079			1165.08	121.935							1178.97	0							2680.69	0															1756.41
					1311.02	816.62			1068.23	0			947.506	0			1165.12	100.779							1179.01	0							2680.82	0															1756.48
					1311.06	1249.79			1068.26	0			947.534	0			1165.15	58.7579							1179.05	0							2680.95	0															1756.55
					1311.11	1251.52			1068.3	0			947.561	0			1165.19	0							1179.09	72.5886							2681.08	126.103															1756.62
					1311.15	711.113			1099.26	0			947.589	0			1165.23	0							1179.13	110.319							2681.21	180.136															1756.69
					1311.2	328.289			1099.3	0			969.806	0			1165.27	0							1179.17	126.168							2681.35	190.126															1758.58
					1311.24	0			1099.33	0			969.835	0			1165.3	0							1179.2	112.066							2681.48	150.21															1758.65
					1311.29	0			1099.37	0			969.864	0			1199.75	0							1179.24	75.721							2681.61	84.5271															1758.72
					1311.33	0			1099.4	56.5191			969.892	0			1199.79	0							1179.28	0							2681.74	0															1758.79
					1311.38	0			1099.44	101.723			969.921	63.6592			1199.83	0							1179.32	0							2681.87	0															1758.86
					1390.33	0			1099.47	121.324			969.949	94.6688			1199.87	0							1179.36	0							2682	0															1758.93
					1390.38	0			1099.51	99.7823			969.978	99.0619			1199.91	44.9579							1179.4	0							2682.14	0															1759
					1390.42	0			1099.54	52.6908			970.007	74.3344			1199.95	107.882							1185.96	0							2690.46	0															1759.07
					1390.47	0			1099.58	0			970.035	37.6582			1199.99	162.394							1185.99	0							2690.59	0															1759.14
					1390.52	83.0292			1099.61	0			970.064	0			1200.03	167.662							1186.03	0							2690.72	0															1759.21
					1390.57	150.668			1099.64	0			970.093	0			1200.07	118.824							1186.07	0							2690.85	0															1759.28
					1390.62	180.848			1099.68	0			970.121	0			1200.11	52.324							1186.11	43.1517							2690.99	105.48															1759.35
					1390.67	153.954			1102.9	0			970.15	0			1200.15	0							1186.15	90.1727							2691.12	175.323															1759.42
					1390.72	93.2358			1102.94	0			970.81	0			1200.18	0							1186.19	110.69							2691.25	196.325															1827.87
					1390.77	0			1102.97	0			970.838	0			1200.22	0							1186.23	89.6368							2691.38	148.793															1827.94
					1390.82	0			1103.01	0			970.867	0			1200.26	0							1186.27	47.0566							2691.52	65.7239															1828.02
					1390.87	0			1103.04	82.3645			970.896	0			1203.66	0							1186.3	0							2691.65	0															1828.09
					1390.92	0			1103.08	277.012			970.925	59.151			1203.7	0							1186.34	0							2691.78	0															1828.17
					1390.97	76.2895			1103.11	412.015			970.953	89.61			1203.74	0							1186.38	0							2691.91	0															1828.24
					1391.01	141.578			1103.15	440.956			970.982	97.5711			1203.78	0							1186.42	0							2692.05	0															1828.31
					1391.06	192.854			1103.18	335.402			971.011	78.9419			1203.82	68.3732							1207.8	0							2759.41	0															1828.39
					1391.11	187.457			1103.22	127.932			971.039	46.1241			1203.86	123.487							1207.84	0							2759.55	0															1828.46
					1391.16	121.844			1103.25	0			971.068	0			1203.9	163.418							1207.88	0							2759.68	0															1828.54
					1391.21	0			1103.29	0			971.097	0			1203.94	167.729							1207.92	0							2759.82	0															1828.61
					1391.26	0			1103.32	0			971.126	0			1203.98	135.324							1207.96	88.8675							2759.96	105.897															1828.69
					1391.31	0			1103.36	0			971.154	0			1204.02	82.9358							1208	190.892							2760.1	165.322															1828.76
					1391.36	0			1103.39	127.409			981.778	0			1204.06	0							1208.03	270.321							2760.23	183.548															1828.83
					1410.81	0			1103.43	305.797			981.807	0			1204.1	0							1208.07	271.724							2760.37	148.852															1828.91
					1410.86	0			1103.46	445.566			981.836	0			1204.14	0							1208.11	195.048							2760.51	85.6369															1828.98
					1410.91	0			1103.5	460.778			981.865	0			1204.18	0							1208.15	73.3133							2760.65	0															1829.06
					1410.96	0			1103.53	341.781			981.895	61.9527			1207.28	0							1208.19	0							2760.78	0															1829.13
					1411.01	124.699			1103.56	179.521			981.924	102.523			1207.32	0							1208.23	0							2760.92	0															1829.2
					1411.06	358.253			1103.6	0			981.953	113.317			1207.36	0							1208.27	0							2761.06	0															1829.28
					1411.11	537.808			1103.63	0			981.982	85.5342			1207.4	0							1208.31	0							2833.05	0															1829.35
					1411.16	514.713			1103.67	0			982.011	41.5962			1207.44	310.546							1212.15	0							2833.19	0															1829.43
					1411.21	319.158			1103.7	0			982.041	0			1207.48	852.496							1212.19	0							2833.33	0															1829.5
					1411.26	130.955			1103.74	145.79			982.07	0			1207.52	1568.82							1212.23	0							2833.48	0															1829.58
					1411.31	0			1103.77	261.63			982.099	0			1207.56	1906.08							1212.27	0							2833.62	86.8947															1829.65
					1411.36	0			1103.81	340.603			982.128	0			1207.6	1476.78							1212.31	55.0039							2833.76	140.992															1829.72
					1411.41	0			1103.84	324.906			992.606	0			1207.63	765.72							1212.35	95.9688							2833.91	166.07															1829.8
					1411.47	73.4901			1103.88	223.536			992.636	0			1207.67	199.456							1212.39	118.346							2834.05	144.257															1829.87
					1411.52	343.586			1103.91	68.1018			992.666	0			1207.71	0							1212.43	101.75							2834.19	89.9															1829.95
					1411.57	629.35			1103.95	0			992.695	0			1207.75	0							1212.47	57.3526							2834.34	0															1830.02
					1411.62	739.595			1103.98	0			992.725	66.9986			1207.79	0							1212.51	0							2834.48	0															1830.1
					1411.67	637.269			1104.02	0			992.755	99.3211			1207.83	0							1212.55	0							2834.62	0															1830.17
					1411.72	368.872			1104.05	0			992.784	102.111			1207.87	0							1212.59	0							2834.76	0															1830.24
					1411.77	46.8764			1104.09	74.2308			992.814	73.1959			1207.91	95.5102							1212.63	0							2991.62	0															1830.32
					1411.82	0			1104.12	119.097			992.844	31.692			1207.95	829.193							1236.74	0							2991.78	0															1830.39
					1411.87	0			1104.16	126.302			992.874	0			1207.99	1899.84							1236.78	0							2991.93	0															1830.47
					1411.92	0			1104.19	90.9426			992.903	0			1208.03	2877.58							1236.82	0							2992.09	0															1830.54
					1411.97	0			1104.23	42.0572			992.933	0			1208.07	2771.64							1236.86	0							2992.24	102.841															1830.62
					1441.73	0			1104.26	0			992.963	0			1208.11	1694.69							1236.9	63.6075							2992.4	151.305															1830.69
					1441.78	0			1104.3	0			994.597	0			1208.15	617.301							1236.94	107.393							2992.55	168.934															1830.76
					1441.83	0			1104.33	0			994.627	0			1208.19	109.262							1236.99	127.254							2992.71	142.168															1830.84
					1441.88	0			1104.36	0			994.657	0			1208.23	0							1237.03	112.08							2992.86	86.4038															1830.91
					1441.93	100.791			1123.3	0			994.686	0			1208.27	0							1237.07	73.9329							2993.02	0															1830.99
					1441.99	155.712			1123.34	0			994.716	49.3978			1208.31	0							1237.11	0							2993.18	0															1831.06
					1442.04	173.776			1123.37	0			994.746	93.013			1208.35	0							1237.15	0							2993.33	0															1831.14
					1442.09	144.353			1123.41	0			994.776	109.847			1208.39	0							1237.19	0							2993.49	0															1831.21
					1442.14	86.8282			1123.44	61.8482			994.806	86.5181			1208.43	0							1237.23	0							3080.49	0															1850.24
					1442.19	0			1123.48	119.171			994.835	41.9959			1208.47	291.331							1237.89	0							3080.65	0															1850.32
					1442.24	0			1123.52	154.628			994.865	0			1208.51	485.358							1237.94	0							3080.81	0															1850.39
					1442.3	0			1123.55	145.398			994.895	0			1208.55	577.869							1237.98	0							3080.97	0															1850.47
					1442.35	0			1123.59	99.4266			994.925	0			1208.59	509.086							1238.02	0							3081.14	72.9322															1850.54
					1448.76	0			1123.62	46.0233			994.954	0			1208.63	325.296							1238.06	73.9149							3081.3	155.419															1850.62
					1448.81	0			1123.66	0			994.984	0			1208.67	55.9767							1238.1	102.427							3081.46	215.856															1850.69
					1448.87	0			1123.7	0			995.014	148.897			1208.72	0							1238.14	115.876							3081.62	213.324															1850.77
					1448.92	0			1123.73	0			995.044	520.454			1208.76	0							1238.18	100.576							3081.78	150.747															1850.84
					1448.97	68.5459			1123.77	0			995.073	924.684			1208.8	0							1238.23	62.5597							3081.95	70.5029															1850.92
					1449.02	122.913			1151.28	0			995.103	1168.22			1208.84	0							1238.27	0							3082.11	0															1851
					1449.08	160.837			1151.32	0			995.133	946.278			1210.59	0							1238.31	0							3082.27	0															1851.07
					1449.13	160.667			1151.35	0			995.163	507.629			1210.63	0							1238.35	0							3082.43	0															1851.15
					1449.18	120.089			1151.39	0			995.193	119.739			1210.67	0							1238.39	0							3082.6	0															1852.89
					1449.23	0			1151.43	69.8217			995.222	0			1210.71	0							1265.96	0							3298.56	0															1852.96
					1449.29	0			1151.47	92.4926			995.252	0			1210.75	87.6239							1266.01	0							3298.74	0															1853.04
					1449.34	0			1151.5	108.483			995.282	0			1210.79	427.427							1266.05	0							3298.92	0															1853.11
					1449.39	0			1151.54	110.222			995.312	0			1210.83	752.779							1266.09	0							3299.1	0															1853.19
					1482.56	0			1151.58	92.6057			995.342	0			1210.87	731.578							1266.14	73.4496							3299.28	97.1361															1853.26
					1482.62	0			1151.61	60.5011			995.371	102.325			1210.91	488.181							1266.18	100.77							3299.46	164.946															1853.34
					1482.67	0			1151.65	0			995.401	230.641			1210.95	220.693							1266.22	110.468							3299.64	185.993															1853.42
					1482.72	0			1151.69	0			995.431	333.641			1210.99	0							1266.26	102.991							3299.82	148.469															1853.49
					1482.78	64.8561			1151.73	0			995.461	344.714			1211.03	48.3152							1266.31	84.3595							3299.99	83.5513															1853.57
					1482.83	129.698			1151.76	0			995.491	255.841			1211.07	139.669							1266.35	0							3300.17	0															1853.64
					1482.89	167.514			1155.18	0			995.52	128.64			1211.11	382.87							1266.39	0							3300.35	0															1853.72
					1482.94	148.715			1155.22	0			995.55	0			1211.15	536.888							1266.43	0							3300.53	0															1853.79
					1483	86.6752			1155.26	0			995.58	0			1211.19	590.31							1266.48	0							3300.71	0															1860.48
					1483.05	0			1155.29	0			995.61	0			1211.23	507.675							1268.58	0							3329.05	0															1860.55
					1483.1	0			1155.33	65.8436			995.64	0			1211.27	334.504							1268.62	0							3329.42	0															1860.63
					1483.16	0			1155.37	117.542			995.669	0			1211.31	59.1068							1268.66	0							3329.81	209.667															1860.7
					1483.21	0			1155.41	136.055			995.699	47.3439			1211.35	0							1268.7	0							3330.14	351.858															1860.78
					1491.81	0			1155.44	108.662			995.729	105.389			1211.39	213.94							1268.75	55.5658							3330.48	211.33															1860.86
					1491.87	0			1155.48	57.5794			995.759	154.332			1211.43	635.034							1268.79	92.5975							3330.87	0															1860.93
					1491.92	0			1155.52	0			995.789	159.363			1211.47	1116.11							1268.83	108.361							3331.24	0															1861.01
					1491.98	0			1155.55	0			995.818	116.852			1211.51	1365.73							1268.88	91.4264							3590.11	0															1861.08
					1492.03	237.607			1155.59	0			995.848	59.1595			1211.55	1155.04							1268.92	52.694							3590.32	0															1861.16
					1492.09	473.607			1155.63	0			995.878	0			1211.59	690.045							1268.96	0							3590.52	0															1861.24
					1492.14	617.15			1156.56	0			995.908	0			1211.63	187.38							1269	0							3590.72	0															1861.31
					1492.19	563.928			1156.6	0			995.938	0			1211.67	0							1269.05	0							3590.93	68.4723															1861.39
					1492.25	366.445			1156.64	0			995.968	0			1211.71	0							1269.09	0							3591.13	134.733															1879.81
					1492.3	67.5974			1156.67	0			1019.15	0			1211.75	243							1270.68	0							3591.34	174.612															1879.89
					1492.36	0			1156.71	46.1898			1019.18	0			1211.79	486.73							1270.72	0							3591.54	163.839															1879.96
					1492.41	0			1156.75	169.424			1019.21	0			1211.83	619.836							1270.76	0							3591.74	112.548															1880.04
					1492.47	0			1156.78	302.748			1019.24	0			1211.87	572.145							1270.81	0							3591.95	0															1880.12
					1492.52	242.358			1156.82	368.354			1019.27	48.9751			1211.91	365.729							1270.85	50.0818							3592.15	0															1880.2
					1492.58	468.039			1156.86	322.816			1019.3	80.1549			1211.95	42.5252							1270.89	98.9724							3592.36	0															1880.27
					1492.63	621.88			1156.9	204.606			1019.33	91.8769			1211.99	0							1270.94	120.709							3592.56	0															1880.35
					1492.69	581.666			1156.93	90.5901			1019.36	77.7633			1212.03	0							1270.98	95.894							3652.34	0															1880.43
					1492.74	374.354			1156.97	0			1019.39	49.5799			1212.07	0							1271.02	45.9885							3652.55	0															1880.51
					1492.8	100.532			1157.01	0			1019.42	0			1212.11	54.0825							1271.07	0							3652.76	0															1880.58
					1492.85	0			1157.05	231.098			1019.46	0			1212.15	87.8098							1271.11	0							3652.96	0															1880.66
					1492.91	0			1157.08	696.189			1019.49	0			1212.19	103.514							1271.15	0							3653.17	59.8617															1880.74
					1492.96	0			1157.12	1197.6			1019.52	0			1212.23	88.7213							1271.19	0							3653.38	138.925															1909.78
					1493.02	0			1157.16	1445.29			1022.36	0			1212.27	51.2081							1271.62	0							3653.59	193.728															1909.86
					1540.82	0			1157.2	1206.15			1022.39	0			1212.31	0							1271.67	0							3653.8	181.954															1909.94
					1540.88	0			1157.23	675.512			1022.43	0			1212.35	0							1271.71	0							3654.01	113.088															1910.02
					1540.93	0			1157.27	225.76			1022.46	0			1212.39	0							1271.75	0							3654.22	0															1910.09
					1540.99	0			1157.31	0			1022.49	45.2236			1212.43	0							1271.8	88.0149							3654.43	0															1910.17
					1541.05	77.5175			1157.35	0			1022.52	82.6764			1249.8	0							1271.84	124.919							3654.64	0															1910.25
					1541.11	137.161			1157.38	145.327			1022.55	105.486			1249.84	0							1271.88	125.841							3654.85	0															1910.33
					1541.16	167.681			1157.42	481.976			1022.58	97.4426			1249.88	0							1271.93	90.7519							3655.06	0															1910.41
					1541.22	149.925			1157.46	819.421			1022.61	62.9294			1249.92	0							1271.97	42.7917							3655.27	0															1910.49
					1541.28	96.0662			1157.49	1068.42			1022.64	0			1249.96	56.7324							1272.01	0							3655.48	0															1910.57
					1541.33	0			1157.53	855.857			1022.67	0			1250	103.596							1272.05	0							3655.69	0															1910.65
					1541.39	0			1157.57	528.103			1022.71	0			1250.05	125.112							1272.1	0							3655.9	91.1251															1910.73
					1541.45	0			1157.61	169.072			1022.74	0			1250.09	106.977							1272.14	0							3656.11	161.43															1920.27
					1541.51	0			1157.64	0			1041.32	0			1250.13	62.8578							1288.48	0							3656.32	195.09															1920.35
					1558.06	0			1157.68	0			1041.36	0			1250.18	0							1288.53	0							3656.53	167.411															1920.43
					1558.12	0			1157.72	80.6251			1041.39	0			1250.22	0							1288.57	0							3656.74	98.3816															1920.51
					1558.18	0			1157.76	132.032			1041.42	0			1250.27	0							1288.61	0							3656.95	0															1920.59
					1558.24	0			1157.79	169.397			1041.45	48.7151			1250.31	0							1288.66	84.7917							3657.16	0															1920.67
					1558.29	87.7231			1157.83	168.007			1041.48	87.0458			1264.9	0							1288.7	124.51							3657.37	0															1920.75
					1558.35	142.602			1157.87	126.049			1041.52	109.14			1264.94	0							1288.75	134.508							3657.58	0															1920.83
					1558.41	169.244			1157.91	67.0802			1041.55	99.5555			1264.98	0							1288.79	110.961							3677.17	0															1920.91
					1558.47	151.036			1157.94	0			1041.58	64.4042			1265.02	0							1288.83	71.1803							3677.38	0															1920.99
					1558.53	98.568			1157.98	0			1041.61	0			1265.07	54.5026							1288.88	0							3677.6	0															1921.07
					1558.59	0			1158.02	0			1041.64	0			1265.11	216.636							1288.92	0							3677.81	0															1921.15
					1558.64	0			1158.06	0			1041.68	0			1265.15	397.876							1288.96	0							3678.02	101.682															1921.23
					1558.7	0			1181.4	0			1041.71	0			1265.19	545.087							1289.01	0							3678.23	172.936															1930.29
					1558.76	0			1181.43	0			1048.57	0			1265.24	470.025							1308.77	0							3678.44	190.99															1930.37
					1572.81	0			1181.47	0			1048.6	0			1265.28	281.788							1308.82	0							3678.65	141.505															1930.45
					1572.87	0			1181.51	0			1048.63	0			1265.32	130.397							1308.86	0							3678.87	65.1911															1930.53
					1572.93	0			1181.55	84.9413			1048.66	0			1265.36	42.1067							1308.91	0							3679.08	0															1930.61
					1572.99	0			1181.59	121.131			1048.7	29.8722			1265.41	333.37							1308.95	31.0757							3679.29	0															1930.69
					1573.05	140.877			1181.63	124.83			1048.73	203.508			1265.45	898.033							1309	356.175							3679.5	0															1930.77
					1573.11	386.761			1181.66	95.8716			1048.76	339.917			1265.49	1337.58							1309.04	672.005							3679.71	0															1930.85
					1573.16	525.199			1181.7	54.5392			1048.79	390.816			1265.54	1420.74							1309.08	946.374	Pep+HexNAc	2					3803.9	0															1930.93
					1573.22	511.38			1181.74	0			1048.82	318.629			1265.58	1073.49							1309.13	820.213							3804.12	0															1931.01
					1573.28	358.402			1181.78	0			1048.86	179.302			1265.62	604.109							1309.17	467.024							3804.34	0															1931.1
					1573.34	151.264			1181.82	0			1048.89	0			1265.66	134.064							1309.22	115.679							3804.57	0															1931.18
					1573.4	0			1181.86	0			1048.92	0			1265.71	0							1309.27	0							3804.79	107.016															1931.26
					1573.46	0			1188.36	0			1048.95	0			1265.75	162.006							1309.31	0							3805.01	180.965															2011.37
					1573.52	75.8732			1188.4	0			1048.99	0			1265.79	423.721							1309.35	0							3805.24	202.722															2011.45
					1573.58	269.023			1188.44	0			1049.02	0			1265.83	679.501							1309.4	0							3805.46	158.111															2011.54
					1573.64	366.373			1188.48	0			1049.05	240.83			1265.88	666.642							1309.45	148.686							3805.68	81.7094															2011.62
					1573.7	383.284			1188.52	54.6852			1049.08	593.466			1265.92	436.584							1309.5	666.01							3805.9	0															2011.71
					1573.76	304.131			1188.55	106.321			1049.11	809.509			1265.96	162.725							1309.54	1315.84							3806.13	0															2011.79
					1573.82	173.281			1188.59	127.973			1049.15	770.041			1266.01	0							1309.58	2024.3							3806.35	0															2011.88
					1573.88	0			1188.63	101.913			1049.18	509.089			1266.05	56.0244							1309.63	1592.49							3806.57	0															2011.96
					1573.93	0			1188.67	50.3901			1049.21	158.797			1266.09	308.432							1309.67	909.852							4090.46	0															2012.05
					1573.99	0			1188.71	0			1049.24	0			1266.13	490.019							1309.72	258.346							4090.7	0															2012.14
					1574.05	0			1188.75	0			1049.28	0			1266.18	566.2							1309.76	0							4090.95	0															2012.22
					1653.8	0			1188.79	0			1049.31	0			1266.22	485.617							1309.8	0							4091.2	0															2012.31
					1653.87	0			1188.83	0			1049.34	53.6556			1266.26	272.61							1309.85	0							4091.45	101.66															2012.39
					1653.93	0			1199.24	0			1049.37	233.793			1266.31	0							1309.89	0							4091.7	181.467															2012.48
					1653.99	0			1199.28	0			1049.4	579.789			1266.36	0							1309.94	38.0509							4091.95	217.81															2012.56
					1654.06	146.965			1199.32	0			1049.44	852.187			1266.4	0							1309.98	562.865							4092.19	185.963															2012.65
					1654.12	291.288			1199.36	0			1049.47	881.562			1266.43	78.7088							1310.03	1267.17							4092.44	110.059															2012.73
					1654.19	367.799			1199.4	53.7109			1049.5	639.813			1266.48	126.231							1310.07	1965.3							4092.69	0															2012.82
					1654.25	317.801			1199.44	107.768			1049.53	282.098			1266.52	145.404							1310.12	1802.84							4092.94	0															2012.91
					1654.31	181.811			1199.47	149.018			1049.57	0			1266.56	122.075							1310.16	1130.04							4093.19	0															2112.41
					1654.38	0			1199.51	148.702			1049.6	0			1266.6	70.8789							1310.21	445.581							4093.44	0															2112.5
					1654.44	0			1199.55	106.446			1049.63	0			1266.66	0							1310.25	41.8313							4309.07	0															2112.59
					1654.5	69.3023			1199.59	49.7578			1049.66	0			1266.7	0							1310.3	0							4309.34	0															2112.68
					1654.57	251.461			1199.63	0			1049.69	43.4669			1266.74	0							1310.34	0							4309.6	0															2112.78
					1654.63	489.089			1199.67	0			1049.73	159.312			1266.78	0							1310.39	0							4309.87	0															2112.87
					1654.7	703.476			1199.71	0			1049.76	325.26			1287.82	0							1310.43	0							4310.14	129.381															2112.96
					1654.76	617.159			1199.75	0			1049.79	425.669			1287.87	0							1346.63	0							4310.41	165.912															2113.05
					1654.82	363.856			1207.28	0			1049.82	338.749			1287.91	0							1346.68	0							4310.68	174.656															2113.15
					1654.89	60.9667			1207.32	0			1049.86	156.61			1287.95	0							1346.72	0							4310.95	148.106															2113.24
					1654.95	0			1207.36	0			1049.89	43.0609			1288	86.9419							1346.77	0							4311.22	97.5446															2113.33
					1655.02	0			1207.4	0			1049.92	0			1288.04	140.818							1346.82	70.5434							4311.48	0															2113.42
					1655.08	188.974			1207.44	40.0649			1049.95	0			1288.08	163.773							1346.86	103.996							4311.75	0															2113.51
					1655.14	309.558			1207.48	270.555			1049.99	0			1288.13	140.882							1346.91	114.032							4312.02	0															2167.34
					1655.21	353.218			1207.52	547.857			1050.02	0			1288.17	87.0531							1346.96	96.5123							4312.29	0															2167.44
					1655.27	291.276			1207.56	683.727			1060.33	0			1288.22	0							1347.01	61.2796							4381.07	0															2167.53
					1655.34	167.484			1207.6	533.333			1060.36	0			1288.27	0							1347.05	0							4381.35	0															2167.63
					1655.4	0			1207.63	285.018			1060.39	0			1288.31	0							1347.1	0							4381.62	0															2167.72
					1655.46	0			1207.67	92.6581			1060.42	0			1288.35	0							1347.15	0							4381.9	0															2167.82
					1655.53	0			1207.71	0			1060.46	53.391			1300.81	0							1347.19	0							4382.17	83.97															2167.91
					1655.59	0			1207.75	0			1060.49	82.0177			1300.85	0							1356.62	0							4382.45	163.46															2168.01
					1734.76	0	Pep+2HexNAc+4Hex	2	1207.79	0			1060.52	94.0103			1300.9	0							1356.67	0							4382.72	200.452															2168.11
					1734.82	0			1207.83	0			1060.55	83.8693			1300.94	0							1356.72	0							4383	167.139															2168.2
					1734.89	0			1207.87	0			1060.59	57.5577			1300.99	85.3027							1356.77	0							4383.27	92.1476															2168.3
					1734.96	0			1207.91	0			1060.62	0			1301.03	136.408							1356.81	47.3445							4383.55	0															2168.39
					1735.03	55.6422			1207.95	514.612			1060.65	0			1301.08	152.422							1356.86	93.9612							4383.82	0															2168.49
					1735.1	143.212			1207.99	1164.5			1060.69	0			1301.12	119.091							1356.91	119.811							4384.1	0															2334.14
					1735.17	229.514			1208.03	1596.44			1060.72	0			1301.17	60.1322							1356.96	106.492							4384.38	0															2334.25
					1735.24	256.517			1208.07	1512.81			1081.13	0			1301.22	0							1357	65.2396							4636.58	0															2334.36
					1735.3	187.324			1208.11	1009.08			1081.17	0			1301.27	0							1357.05	0							4636.88	0															2334.46
					1735.37	51.7029			1208.15	385.2			1081.2	0			1301.31	0							1357.1	0							4637.18	0															2334.57
					1735.44	0			1208.19	0			1081.23	0			1301.35	0							1357.15	0							4637.48	0															2334.68
					1735.51	88.5006			1208.23	0			1081.27	39.6977			1301.39	0							1357.19	0							5788.52	0															2334.79
					1735.58	400.333			1208.27	0			1081.3	75.5745			1301.43	0							1382.3	0							5789.25	0															2334.89
					1735.65	629.461			1208.31	0			1081.33	98.6499			1301.48	0							1382.35	0																							2335
					1735.72	704.384			1208.35	0			1081.37	93.168			1301.52	94.1679							1382.39	0																							2335.11
					1735.78	582.598			1208.39	0			1081.4	62.5788			1301.57	128.524							1382.44	0																							2335.21
					1735.85	353.625			1208.43	0			1081.44	0			1301.61	131.466							1382.49	62.5709																							2335.32
					1735.92	109.495			1208.47	73.8323			1081.47	0			1301.66	100.516							1382.54	276.012																							2335.43
					1735.99	0			1208.51	211.617			1081.5	0			1301.7	54.234							1382.59	401.208																							2444.92
					1736.06	0			1208.55	296.589			1081.54	0			1301.74	0							1382.64	418.181																							2445.04
					1736.13	0			1208.59	297.911			1097.26	0			1301.79	0							1382.69	310.993																							2445.15
					1736.2	0			1208.63	222.557			1097.3	0			1301.83	0							1382.74	120.972																							2445.27
					1736.33	0			1208.67	89.1395			1097.33	0			1301.88	0							1382.78	0																							2445.38
					1736.4	0			1208.71	0			1097.37	0			1308.74	0							1382.83	0																							2445.5
					1736.47	0			1208.75	0			1097.4	45.1345			1308.78	0							1382.88	0																							2445.61
					1736.54	0			1208.79	0			1097.43	94.4427			1308.83	0							1382.93	0																							2445.72
					1736.61	84.3569			1208.83	0			1097.47	131.68			1308.87	0							1382.98	38.6617																							2445.84
					1736.68	155.68			1208.87	0			1097.5	131.351			1308.92	357.883							1383.03	167.6																							2445.95
					1736.75	199.776			1208.91	0			1097.54	93.4913			1308.96	2189.75							1383.08	272.545																							2446.07
					1736.81	192.841			1208.95	0			1097.57	44.0313			1309	7323.69							1383.13	307.991																							2446.18
					1736.88	142.599			1208.99	84.6708			1097.61	0			1309.05	13417.4							1383.18	247.85																							2446.3
					1736.95	77.9423			1209.03	139.671			1097.64	0			1309.09	18344.2	Pep+HexNAc	2					1383.22	138.05																							2464.65
					1737.02	0			1209.07	151.102			1097.68	0			1309.14	14912.8							1383.27	0																							2464.77
					1737.09	0			1209.11	111.054			1097.71	0			1309.18	8581.07							1383.32	0																							2464.88
					1737.16	0			1209.15	50.3017			1102.59	0			1309.23	2886.42							1383.37	0																							2465
					1737.23	0			1209.19	0			1102.63	0			1309.27	65.6086							1383.42	0																							2465.12
					1753.9	0			1209.23	0			1102.66	0			1309.31	0							1416.66	0																							2465.23
					1753.97	0			1209.27	0			1102.7	0			1309.35	0							1416.71	0																							2465.35
					1754.04	0			1209.31	0			1102.73	109.778			1309.41	87.2021							1416.76	0																							2465.47
					1754.11	0			1210.63	0			1102.77	212.892			1309.45	2586.14							1416.82	0																							2465.58
					1754.18	92.2815			1210.67	0			1102.8	276.261			1309.49	9454.75							1416.87	90.8252																							2465.7
					1754.25	153.763			1210.71	0			1102.83	261.458			1309.54	18029.5							1416.92	132.573																							2465.81
					1754.32	179.914			1210.75	0			1102.87	186.532			1309.58	26611.9							1416.97	143.312																							2465.93
					1754.39	148.095			1210.79	81.3565			1102.9	102.712			1309.63	23450.1							1417.02	116.675																							2466.05
					1754.46	78.0983			1210.83	126.146			1102.94	0			1309.67	14053.4							1417.07	69.6272																							2515.1
					1754.53	0			1210.87	134.963			1102.97	0			1309.72	5656.77							1417.12	0																							2515.22
					1754.6	0			1210.91	104.519			1103.01	0			1309.76	864.407							1417.17	0																							2515.34
					1754.67	0			1210.95	56.9773			1103.04	238.728			1309.8	0							1417.22	0																							2515.46
					1754.74	0			1211	0			1103.08	575.58			1309.85	0							1417.27	0																							2515.58
					1772.66	0			1211.04	0			1103.11	1015.79			1309.89	0							1449.18	0																							2515.7
					1772.73	0			1211.08	0			1103.15	1094.91			1309.94	1427.56							1449.24	0																							2515.82
					1772.8	0			1211.11	323.9			1103.18	711.971			1309.98	6285.23							1449.29	0																							2515.94
					1772.87	0			1211.15	513.219			1103.22	328.593			1310.02	12853.6							1449.34	0																							2516.05
					1772.94	80.8845			1211.19	571.563			1103.25	70.811			1310.07	19831.7							1449.39	83.31																							2516.17
					1773.01	135.078			1211.23	456.028			1103.29	0			1310.11	18898.9							1449.44	132.51																							2516.29
					1773.08	156.974			1211.27	249.787			1103.32	0			1310.16	11625.6							1449.5	143.536																							2516.41
					1773.15	134.238			1211.31	0			1103.36	0			1310.2	5112.27							1449.55	108.613																							2516.53
					1773.22	83.3064			1211.35	0			1103.39	169.656			1310.25	1067.36							1449.6	53.5623																							2526.62
					1773.29	0			1211.39	47.9552			1103.43	380.761			1310.3	0							1449.65	0																							2526.75
					1773.36	0			1211.43	353.076			1103.46	504.69			1310.34	0							1449.71	0																							2526.87
					1773.43	0			1211.47	573.235			1103.49	463.018			1310.39	0							1449.76	0																							2526.99
					1773.51	0			1211.51	689.491			1103.53	285.167			1310.45	792.653							1449.81	0																							2527.11
					1797.27	0			1211.55	620.438			1103.56	52.827			1310.48	2122.14							1467.36	0																							2527.23
					1797.34	0			1211.59	408.008			1103.6	0			1310.52	5366.1							1467.41	0																							2527.35
					1797.41	0			1211.63	126.172			1103.63	0			1310.56	8210.31							1467.46	0																							2527.47
					1797.48	0			1211.67	0			1103.67	0			1310.61	8099.17							1467.52	0																							2527.59
					1797.56	83.1913			1211.71	0			1103.7	29.0502			1310.65	4927.23							1467.57	59.6377																							2527.71
					1797.63	145.58			1211.75	65.863			1103.74	75.9572			1310.7	2118.01							1467.62	101.417																							2527.83
					1797.7	172.798			1211.79	147.678			1103.77	126.588			1310.74	312.793							1467.68	118.731																							2527.95
					1797.77	144.488			1211.83	290.652			1103.81	145.679			1310.79	0							1467.73	100.041																							2528.07
					1797.84	80.4019			1211.87	314.767			1103.84	117.828			1310.84	0							1467.78	59.6568																							2554.2
					1797.92	0			1211.91	170.799			1103.88	63.8391			1310.88	0							1467.84	0																							2554.32
					1797.99	0			1211.95	89.9681			1103.91	0			1310.93	0							1467.89	0																							2554.44
					1798.06	0			1211.99	0			1103.95	0			1310.97	251.269							1467.94	0																							2554.57
					1798.13	0			1212.03	0			1103.98	0			1311.02	569.39							1468	0																							2554.69
					1854.85	0			1212.07	0			1104.02	0			1311.06	836.495							1483.81	0																							2554.81
					1854.93	0			1212.11	58.2343			1104.05	82.9402			1311.11	847.406							1483.87	0																							2554.93
					1855	0			1212.15	97.735			1104.09	180.671			1311.15	590.211							1483.92	0																							2555.06
					1855.08	0			1212.19	117.077			1104.12	265.585			1311.2	226.776							1483.97	0																							2555.18
					1855.15	75.2911			1212.23	105.784			1104.16	280.849			1311.24	0							1484.03	76.8469																							2555.3
					1855.23	135.754			1212.27	70.713			1104.19	213.708			1311.29	0							1484.08	121.784																							2555.42
					1855.31	161.82			1212.31	0			1104.23	111.526			1311.33	0							1484.14	139.662																							2555.55
					1855.38	135.627			1212.35	0			1104.26	0			1311.38	0							1484.19	115.966																							2555.67
					1855.46	77.3768			1212.39	0			1104.3	0			1311.42	0							1484.24	65.6056																							2618.33
					1855.53	0			1212.43	0			1104.33	0			1311.47	44.151							1484.3	0																							2618.46
					1855.61	0			1237.52	0			1104.36	0			1311.51	108.276							1484.35	0																							2618.58
					1855.69	0			1237.56	0			1116.19	0			1311.56	162.963							1484.41	0																							2618.71
					1855.76	0			1237.6	0			1116.23	0			1311.6	168.072							1484.46	0																							2618.84
					1877.34	0			1237.64	0			1116.26	0			1311.65	120.375							1484.52	63.9779																							2618.96
					1877.41	0			1237.69	63.4009			1116.3	0			1311.69	56.5951							1484.57	105.342																							2619.09
					1877.49	0			1237.73	111.941			1116.33	41.8422			1311.74	0							1484.62	128.258																							2619.22
					1877.57	0			1237.77	135.856			1116.37	78.7959			1311.78	0							1484.68	117.524																							2619.35
					1877.64	79.4707			1237.81	116.537			1116.4	93.9606			1311.83	0							1484.73	77.9075																							2619.47
					1877.72	152.99			1237.85	67.4191			1116.44	78.7332			1311.87	0							1484.79	0																							2619.6
					1877.8	190.491			1237.89	0			1116.48	44.6508			1318.57	0							1484.84	0																							2619.73
					1877.88	164.529			1237.93	0			1116.51	0			1318.62	0							1484.9	0																							2619.86
					1877.95	96.0085			1237.97	0			1116.55	0			1318.66	0							1484.95	0																							2741.89
					1878.03	0			1238.02	0			1116.58	0			1318.71	0							1488.65	0																							2742.03
					1878.11	0			1243.49	0			1116.62	0			1318.75	43.7977							1488.7	0																							2742.16
					1878.18	0			1243.53	0			1116.65	0			1318.8	187.887							1488.76	0																							2742.3
					1878.26	0			1243.57	0			1116.69	42.7587			1318.84	277.789							1488.81	0																							2742.44
					2292.24	0			1243.61	0			1116.72	79.7902			1318.89	292.086							1488.87	59.6935																							2742.57
					2292.34	0			1243.66	78.1947			1116.76	99.4505			1318.93	217.654							1488.92	99.8336																							2742.71
					2292.45	0			1243.7	119.55			1116.79	84.4787			1318.98	107.773							1488.98	115.885																							2742.84
					2292.55	0			1243.74	130.187			1116.83	45.7949			1319.02	0							1489.03	97.5143																							2742.98
					2292.66	118.107			1243.78	103.462			1116.87	0			1319.07	68.7535							1489.08	58.2149																							2743.12
					2292.76	196.562			1243.82	57.4501			1116.9	0			1319.12	584.198							1489.14	0																							2743.25
					2292.86	217.905			1243.86	0			1116.94	0			1319.16	1120.58							1489.19	0																							2743.39
					2292.97	162.627			1243.91	0			1116.97	0			1319.21	1346.78							1489.25	0																							2743.53
					2293.07	74.0164			1243.95	0			1130.62	0			1319.25	1108.07							1489.3	0																							2761.89
					2293.18	0			1243.99	0			1130.66	0			1319.3	651.89							1503.64	0																							2762.02
					2293.28	0			1264.9	0			1130.7	0			1319.34	109.449							1503.69	0																							2762.16
					2293.39	0			1264.94	0			1130.73	0			1319.39	32.8304							1503.75	0																							2762.3
					2293.49	0			1264.98	0			1130.77	48.1059			1319.43	536.634							1503.8	0																							2762.44
					2396.34	0			1265.02	0			1130.8	83.8944			1319.48	1143.86							1503.86	70.6624																							2762.57
					2396.45	0			1265.07	49.4975			1130.84	97.5528			1319.52	1661.36							1503.91	98.7554																							2762.71
					2396.56	0			1265.11	170.171			1130.88	79.2593			1319.57	1588.19							1503.97	110.118																							2762.85
					2396.67	0			1265.15	289.929			1130.91	42.1897			1319.62	982.582							1504.02	95.9451																							2762.99
					2396.78	127.486			1265.19	353.378			1130.95	0			1319.66	459.619							1504.08	62.2908																							2763.13
					2396.89	186.2			1265.24	315.799			1130.98	0			1319.71	29.6765							1504.13	0																							2763.26
					2397.01	196.988			1265.28	202.553			1131.02	0			1319.75	67.4968							1504.19	0																							2763.4
					2397.12	155.645			1265.32	62.7107			1131.06	0			1319.8	324.62							1504.25	0																							2763.54
					2397.23	89.0751			1265.36	0			1156.56	0			1319.84	545.385							1504.3	0																							2774.04
					2397.34	0			1265.41	66.1624			1156.6	0			1319.89	646.875							1504.36	0																							2774.18
					2397.45	0			1265.45	224.576			1156.64	0			1319.93	546.294							1504.41	0																							2774.32
					2397.56	0			1265.49	305.559			1156.67	0			1319.98	312.519							1504.47	0																							2774.46
					2397.67	0			1265.54	309.129			1156.71	35.1591			1320.03	36.5991							1504.52	0																							2774.6
					2471.98	0			1265.58	237.955			1156.75	244.452			1320.07	0							1504.58	51.5892																							2774.74
					2472.09	0			1265.62	135.43			1156.78	429.133			1320.12	68.3512							1504.63	97.0737																							2774.88
					2472.21	0			1265.66	0			1156.82	618.527			1320.16	119.181							1504.69	124.546																							2775.01
					2472.33	0			1265.71	0			1156.86	508.34			1320.21	134.192							1504.74	114.675																							2775.15
					2472.44	120.206			1265.75	130.804			1156.9	290.014			1320.25	104.914							1504.8	73.7633																							2775.29
					2472.56	193.608			1265.79	230.368			1156.93	48.6356			1320.3	57.2193							1504.85	0																							2775.43
					2472.68	211.628			1265.83	295.869			1156.97	0			1320.34	0							1504.91	0																							2775.57
					2472.79	163.087			1265.88	285.088			1157.01	0			1320.39	0							1504.97	0																							2775.71
					2472.91	85.3304			1265.92	202.452			1157.05	155.339			1320.43	0							1505.02	0																							2857.81
					2473.03	0			1265.96	61.3694			1157.08	422.145			1320.48	0							1510.85	0																							2857.96
					2473.14	0			1266.01	0			1157.12	638.721			1372.93	0							1510.91	0																							2858.1
					2473.26	0			1266.06	0			1157.16	691.814			1372.98	0							1510.97	0																							2858.25
					2473.38	0			1266.1	0			1157.2	547.473			1373.03	0							1511.02	0																							2858.39
					2476.77	0			1266.13	0			1157.23	284.196			1373.08	0							1511.08	62.8983																							2858.54
					2476.88	0			1274.12	0			1157.27	49.6302			1373.13	66.7333							1511.13	104.004																							2858.68
					2477	0			1274.16	0			1157.31	0			1373.17	120.238							1511.19	120.967																							2858.83
					2477.12	0			1274.21	0			1157.34	0			1373.22	143.393							1511.24	100.841																							2858.97
					2477.23	70.9529			1274.25	0			1157.38	133.999			1373.27	120.819							1511.3	56.8174																							2859.12
					2477.35	143.618			1274.29	54.578			1157.42	600.243			1373.32	72.9324							1511.36	0																							2859.26
					2477.47	196.349			1274.34	108.41			1157.46	1078.37			1373.37	0							1511.41	0																							2859.41
					2477.58	194.477			1274.38	133.305			1157.49	1417.17			1373.42	0							1511.47	0																							2859.55
					2477.7	140.365			1274.42	110.296			1157.53	1239.58			1373.46	289.09							1511.52	0																							2925.07
					2477.82	68.9277			1274.47	58.9735			1157.57	768.881			1373.51	553.07							1565.79	0																							2925.22
					2477.94	0			1274.53	0			1157.61	234.879			1373.56	702.43							1565.85	0																							2925.37
					2478.05	0			1274.57	0			1157.64	0			1373.61	518.17							1565.91	0																							2925.52
					2478.17	0			1274.61	0			1157.68	0			1373.66	288.633							1565.97	0																							2925.67
					2478.29	0			1274.66	0			1157.72	213.775			1373.7	0							1566.03	176.655																							2925.82
					2654.54	0			1284.63	0			1157.76	597.234			1373.75	58.1658							1566.09	280.355																							2925.97
					2654.67	0			1284.67	0			1157.79	979.352			1373.8	276.622							1566.15	322.588																							2926.12
					2654.8	0			1284.71	0			1157.83	1140.77			1373.85	437.333							1566.2	272.409																							2926.27
					2654.93	0			1284.76	0			1157.87	856.734			1373.9	482.737							1566.26	164.361																							2926.42
					2655.06	77.2953			1284.8	69.4278			1157.91	428.859			1373.95	375.022							1566.32	0																							2926.57
					2655.19	140.592			1284.85	121.422			1157.94	91.0802			1374	194.378							1566.38	0																							2926.72
					2655.32	186.492			1284.89	142.169			1157.98	0			1374.04	0							1566.44	0																							2926.87
					2655.45	191.026			1284.93	119.856			1158.02	0			1374.09	50.2264							1566.5	0																							2982.48
					2655.58	154.49			1284.98	72.657			1158.05	48.9358			1374.14	118.787							1572.28	0																							2982.64
					2655.71	96.407			1285.02	0			1158.09	95.6057			1374.19	193.194							1572.34	0																							2982.79
					2655.84	0			1285.06	0			1158.13	144.85			1374.24	215.499							1572.4	0																							2982.95
					2655.97	0			1285.11	0			1158.17	164.875			1374.29	169.41							1572.46	0																							2983.1
					2656.1	0			1285.15	0			1158.2	137.599			1374.33	91.6942							1572.52	82.479																							2983.26
					2656.23	0			1300.32	0			1158.24	80.5334			1374.38	0							1572.58	279.176																							2983.41
					2687.41	0			1300.36	0			1158.28	31.748			1374.43	0							1572.63	392.771																							2983.57
					2687.54	0			1300.41	0			1158.32	0			1374.48	0							1572.69	420.05	pep+2HexNAc+2Hex	2																					2983.72
					2687.67	0			1300.45	0			1158.35	0			1374.53	0							1572.75	347.187																							2983.88
					2687.81	0			1300.5	73.3452			1158.39	0			1390.28	0							1572.81	167.619																							2984.03
					2687.94	94.8037			1300.54	134.243			1158.43	0			1390.33	0							1572.87	0																							2984.19
					2688.07	156.519			1300.59	159.408			1179.24	0			1390.38	0							1572.93	0																							2984.34
					2688.2	176.667			1300.63	128.346			1179.28	0			1390.42	0							1572.99	76.3887																							3067.55
					2688.34	143.84			1300.68	65.7839			1179.32	0			1390.47	48.3776							1573.05	266.194																							3067.71
					2688.47	83.0839			1300.74	0			1179.36	0			1390.52	174.121							1573.11	466.648																							3067.87
					2688.6	0			1300.79	0			1179.39	51.9238			1390.57	261.801							1573.17	576.588																							3068.03
					2688.73	0			1300.83	0			1179.43	106.851			1390.62	273.984							1573.23	551.949																							3068.2
					2688.87	0			1300.87	0			1179.47	143.251			1390.67	198.59							1573.29	407.26																							3068.36
					2689	0			1306.93	0			1179.51	133.656			1390.72	62.8752							1573.34	181.7																							3068.52
					2803.52	0			1306.97	0			1179.55	85.3225			1390.77	0							1573.4	0																							3068.68
					2803.66	0			1307.02	0			1179.59	36.0256			1390.82	0							1573.46	0																							3068.84
					2803.8	0			1307.06	0			1179.63	0			1390.87	0							1573.52	234.742																							3069
					2803.94	0			1307.11	92.2184			1179.66	0			1390.92	0							1573.58	824.543																							3069.16
					2804.08	83.4102			1307.15	112.75			1179.7	0			1410.26	0							1573.64	1236.32																							3069.33
					2804.22	142.556			1307.2	113.802			1179.74	0			1410.31	0							1573.7	1345.77																							3069.49
					2804.36	167.518			1307.24	97.9769			1198.81	0			1410.36	0							1573.76	1009.17																							3126.08
					2804.51	141.306			1307.29	70.9225			1198.84	0			1410.41	0							1573.82	547.87																							3126.25
					2804.65	83.4649			1307.33	0			1198.88	0			1410.46	98.2251							1573.88	36.0919																							3126.41
					2804.79	0			1307.38	0			1198.92	0			1410.51	486.5							1573.94	0																							3126.58
					2804.93	0			1307.42	0			1198.96	44.0044			1410.56	1059.69							1574	61.4808																							3126.74
					2805.07	0			1307.47	0			1199	100.008			1410.61	1576.41	Pep+2HexNAc	2					1574.06	191.232																							3126.91
					2805.21	0			1308.5	0			1199.04	139.112			1410.66	1415.44							1574.11	274.468																							3127.07
					2834.33	0			1308.54	0			1199.08	131.188			1410.71	817.76							1574.17	302.011																							3127.24
					2834.47	0			1308.59	0			1199.12	82.2768			1410.76	252.601							1574.23	257.025																							3127.41
					2834.62	0			1308.63	0			1199.16	0			1410.81	0							1574.29	166.526																							3127.57
					2834.76	0			1308.68	66.5519			1199.2	0			1410.86	0							1574.35	0																							3127.74
					2834.9	138.497			1308.72	95.937			1199.24	0			1410.91	0							1574.41	0																							3127.9
					2835.05	199.931			1308.77	128.14			1199.28	0			1410.96	146.517							1574.47	0																							3128.07
					2835.19	208.942			1308.81	139.724			1206.8	0			1411.01	927.102							1574.53	0																							3189.71
					2835.33	160.625			1308.86	56.9499			1206.84	0			1411.06	1796.69							1620.69	0																							3189.89
					2835.48	86.6597			1308.92	300.46			1206.88	0			1411.11	2574.63							1620.75	0																							3190.06
					2835.62	0			1308.96	1881.97			1206.92	0			1411.16	2190.14							1620.81	0																							3190.23
					2835.76	0			1309.01	6045.33			1206.96	46.5241			1411.21	1274.85							1620.87	0																							3190.4
					2835.91	0			1309.05	10929.5			1207	85.5511			1411.26	458.419							1620.93	58.9621																							3190.57
					2836.05	0			1309.09	14587.8	Pep+HexNAc	2	1207.04	106.694			1411.31	0							1621	99.5821																							3190.74
					3385.8	0			1309.14	12901.4			1207.08	95.1092			1411.36	0							1621.06	116.229																							3190.91
					3385.98	0			1309.19	6233.89			1207.12	58.5939			1411.41	0							1621.12	98.9412																							3191.08
					3386.17	0			1309.23	1890.39			1207.16	0			1411.47	163.27							1621.18	59.2517																							3191.25
					3386.36	0			1309.26	56.5073			1207.2	0			1411.52	901.627							1621.24	0																							3191.42
					3386.54	87.2988			1309.31	0			1207.24	0			1411.57	1724.41							1621.3	0																							3191.6
					3386.73	152.812			1309.35	0			1207.28	0			1411.62	2500.2							1621.37	0																							3191.77
					3386.92	183.056			1309.41	106.064			1207.32	0			1411.67	2170.65							1621.43	0																							3291.02
					3387.1	153.213			1309.45	1871.72			1207.36	0			1411.72	1322.66							1630.14	0																							3291.2
					3387.29	82.2664			1309.49	7106.23			1207.4	0			1411.77	498.718							1630.2	0																							3291.38
					3387.48	0			1309.54	13675.9			1207.44	292.108			1411.82	0							1630.26	0																							3291.56
					3387.67	0			1309.58	20290.7			1207.48	978.663			1411.87	0							1630.32	0																							3291.74
					3387.85	0			1309.63	17850.5			1207.52	1612.83			1411.92	0							1630.39	51.0616																							3291.92
					3388.04	0			1309.67	10664.3			1207.56	1689.85			1411.97	0							1630.45	97.5675																							3292.1
					3530.05	0			1309.71	4251.09			1207.59	1195.14			1412.02	49.8682							1630.51	122.508																							3292.28
					3530.25	0			1309.76	590.679			1207.63	591.314			1412.07	95.5503							1630.57	106.112																							3292.45
					3530.45	0			1309.8	0			1207.67	130.268			1412.12	120.847							1630.64	60.2998																							3292.63
					3530.65	0			1309.84	0			1207.71	0			1412.17	103.348							1630.7	0																							3292.81
					3530.85	97.5106			1309.89	0			1207.75	0			1412.22	57.0757							1630.76	0																							3292.99
					3531.05	163.227			1309.94	1255.69			1207.79	0			1412.27	0							1630.82	0																							3293.17
					3531.25	186.256			1309.98	5484.76			1207.83	0			1412.32	0							1630.89	0																							3441.05
					3531.45	150.662			1310.03	11131.3			1207.87	0			1412.37	0							1645.29	0																							3441.24
					3531.65	82.8196			1310.07	17154.8			1207.91	104.389			1412.42	0							1645.35	0																							3441.43
					3531.85	0			1310.12	16300.9			1207.95	855.754			1426.63	0							1645.42	0																							3441.62
					3532.04	0			1310.16	10041.6			1207.99	1898.69			1426.68	0							1645.48	0																							3441.81
					3532.24	0			1310.21	4403.99			1208.03	2792.81			1426.73	0							1645.54	194.151																							3442
					3532.44	0			1310.25	770.042			1208.07	2591.46			1426.78	0							1645.61	591.305																							3442.19
					3649.19	0			1310.3	0			1208.11	1566.81			1426.83	66.5972							1645.67	936.781																							3442.39
					3649.4	0			1310.34	0			1208.15	574.874			1426.88	128.642							1645.73	1015.29	Pep+2HexNAc+2Hex+Fuc	2																					3442.58
					3649.61	0			1310.39	0			1208.19	29.3328			1426.94	166.055							1645.8	803.949																							3442.77
					3649.82	0			1310.43	350.995			1208.23	0			1426.99	153.173							1645.86	428.814																							3442.96
					3650.03	82.2686			1310.48	2096.56			1208.27	0			1427.04	99.2617							1645.92	75.4643																							3443.15
					3650.24	157.401			1310.52	4452.74			1208.31	0			1427.09	0							1645.99	274.181																							3443.34
					3650.45	212.789			1310.57	6878.65			1208.35	0			1427.14	170.562							1646.05	1227.7																							3689.05
					3650.66	212.026			1310.61	6628.75			1208.39	0			1427.19	339.413							1646.11	2633.43																							3689.26
					3650.86	153.431			1310.66	3987.72			1208.43	132.336			1427.24	426.817							1646.18	4026																							3689.47
					3651.07	74.292			1310.7	1626.42			1208.47	597.952			1427.29	359.714							1646.24	3992.71																							3689.69
					3651.28	0			1310.74	122.721			1208.51	1071.84			1427.34	196.127							1646.3	2518.18																							3689.9
					3651.49	0			1310.79	0			1208.55	1315.99			1427.4	0							1646.37	1092.3																							3690.11
					3651.7	0			1310.84	0			1208.59	1091.4			1427.45	293.247							1646.43	112.866																							3690.32
					3651.91	0			1310.88	0			1208.63	636.655			1427.5	853.606							1646.49	255.812																							3690.54
					3693.3	0			1310.93	0			1208.67	9.62255			1427.55	1387.71							1646.55	1187.65																							3690.75
					3693.51	0			1310.97	169.297			1208.71	0			1427.6	1513.36							1646.61	2492.24																							3690.96
					3693.72	0			1311.02	545.757			1208.75	0			1427.65	947.436							1646.68	3760.47																							3691.17
					3693.94	0			1311.06	1024.11			1208.79	0			1427.7	430.173							1646.74	3650.39																							3691.39
					3694.15	93.6748			1311.11	1075.01			1208.83	0			1427.75	0							1646.8	2240.22																							3691.6
					3694.36	168.096			1311.15	768.724			1210.59	0			1427.8	181.61							1646.87	945.314																							3709.54
					3694.57	199.132			1311.2	369.282			1210.63	0			1427.86	353.232							1646.92	139.366																							3709.75
					3694.79	164.474			1311.24	31.5306			1210.67	0			1427.91	450.487							1647	97.3941																							3709.97
					3695	91.0396			1311.29	0			1210.71	0			1427.96	396.871							1647.06	965.196																							3710.18
					3695.21	0			1311.33	0			1210.75	48.4934			1428.01	234.594							1647.13	1852.08																							3710.4
					3695.43	0			1311.38	0			1210.79	240.356			1428.06	0							1647.19	2555.16																							3710.61
					3695.64	0			1311.42	0			1210.83	354.377			1428.11	46.7072							1647.25	2330.81																							3710.83
					3695.85	0			1318.89	0			1210.87	372.251			1428.16	188.828							1647.32	1382.59																							3711.04
					3929.33	0			1318.93	0			1210.91	286.017			1428.21	304.905							1647.38	407.012																							3711.25
					3929.56	0			1318.98	0			1210.95	126.502			1428.27	334.102							1647.44	0																							3711.47
					3929.8	0			1319.02	0			1210.99	0			1428.32	253.29							1647.51	9.41069																							3711.68
					3930.03	0			1319.07	60.6114			1211.03	0			1428.37	123.472							1647.57	110.387																							3711.9
					3934.48	0			1319.12	416.265			1211.07	311.315			1428.42	0							1647.63	228.924																							3712.11
					3934.71	0			1319.16	697.819			1211.11	664.832			1428.47	0							1647.7	211.743																							3712.33
					3934.94	0			1319.21	825.947			1211.15	1018.69			1428.52	0							1647.76	159.347																							3739.51
					3935.18	0			1319.25	716.427			1211.19	1304.8			1428.57	0							1647.82	81.6532																							3739.73
									1319.3	427.344			1211.23	977.781			1439.39	0							1647.89	0																							3739.95
									1319.34	151.419			1211.27	485.11			1439.44	0							1647.95	0																							3740.16
									1319.39	0			1211.31	107.686			1439.49	0							1648.01	0																							3740.38
									1319.43	83.5149			1211.35	0			1439.55	0							1648.08	0																							3740.6
									1319.48	212.762			1211.39	260.743			1439.6	91.11							1653.74	0																							3740.82
									1319.52	271.032			1211.43	1078.81			1439.65	138.427							1653.81	0																							3741.03
									1319.57	264.889			1211.47	1958.1			1439.7	150.254							1653.87	0																							3741.25
									1319.62	193.893			1211.51	2644.08			1439.75	117.217							1653.93	0																							3741.47
									1319.66	65.9162			1211.55	2207.58			1439.81	61.4808							1654	39.9709																							3741.68
									1319.71	0			1211.59	1289.28			1439.86	0							1654.06	241.109																							3741.9
									1319.75	0			1211.63	356.059			1439.91	0							1654.12	581.453																							3742.12
									1319.8	0			1211.67	53.5186			1439.96	0							1654.19	822.993																							3793.46
									1319.84	0			1211.71	88.0737			1440.01	0							1654.25	767.007																							3793.68
									1346.72	0			1211.75	579.902			1451.7	0							1654.32	529.854																							3793.9
									1346.77	0			1211.79	1119.33			1451.75	0							1654.38	266.682																							3794.13
									1346.82	0			1211.83	1638.88			1451.8	0							1654.44	0																							3794.35
									1346.86	0			1211.87	1553.92			1451.85	0							1654.51	0																							3794.57
									1346.91	58.2588			1211.91	968.883			1451.91	79.233							1654.57	60.6567																							3794.79
									1346.96	113.589			1211.95	416.487			1451.96	107.782							1654.64	131.737																							3795.01
									1347	133.166			1211.99	35.8832			1452.01	113.575							1654.7	178.04																							3795.23
									1347.05	104.672			1212.03	0			1452.06	96.3018							1654.76	164.969																							3795.46
									1347.1	54.055			1212.07	0			1452.12	67.0784							1654.83	103.21																							3795.68
									1347.14	0			1212.11	0			1452.17	0							1654.89	0																							3795.9
									1347.19	0			1212.15	0			1452.22	0							1654.95	0																							3796.12
									1347.24	0			1212.23	0			1452.27	0							1655.02	0																							3869.05
									1347.28	0			1212.27	0			1452.33	0							1655.08	56.7213																							3869.28
									1410.31	0			1212.31	0			1480.4	0							1655.15	112.2																							3869.51
									1410.36	0			1212.35	0			1480.45	0							1655.21	144.322																							3869.73
									1410.41	0			1212.39	54.1073			1480.51	0							1655.27	125.741																							3869.96
									1410.46	0			1212.43	89.8515			1480.56	0							1655.34	70.1582																							3870.19
									1410.51	297.155			1212.47	111.155			1480.61	55.6775							1655.4	0																							3870.42
									1410.56	563.167			1212.51	105.411			1480.67	96.6452							1655.47	0																							3870.65
									1410.61	725.965	Pep+2HexNAc	2	1212.55	74.0742			1480.72	116.091							1655.53	0																							3870.88
									1410.66	668.513			1212.59	0			1480.78	102.816							1655.59	0																							3871.1
									1410.71	439.637			1212.63	0			1480.83	66.0622							1699.72	0																							3871.33
									1410.76	176.675			1212.67	0			1480.88	0							1699.79	0																							3871.56
									1410.81	0			1212.71	0			1480.94	0							1699.86	0																							3871.79
									1410.86	0			1230.61	0			1480.99	0							1699.92	0																							4085.5
									1410.91	0			1230.65	0			1481.05	0							1699.99	48.6445																							4085.75
									1410.96	47.6474			1230.69	0			1491.32	0							1700.06	107.103																							4085.99
									1411.01	494.352			1230.73	0			1491.37	0							1700.12	152.985																							4086.24
									1411.06	1033.73			1230.78	58.7914			1491.43	0							1700.19	159.93																							4086.49
									1411.11	1589.02			1230.82	96.891			1491.48	0							1700.25	125.242																							4086.74
									1411.16	1433.54			1230.86	107.327			1491.54	64.0259							1700.32	71.2875																							4086.98
									1411.21	820.653			1230.9	83.3314			1491.59	115.908							1700.39	0																							4087.23
									1411.26	296.805			1230.94	42.8714			1491.65	138.529	Pep+2HexNAc+Hex	2					1700.45	0																							4087.48
									1411.31	0			1230.98	0			1491.7	116.604							1700.52	0																							4087.73
									1411.36	0			1231.02	0			1491.76	69.678							1700.59	0																							4087.98
									1411.41	0			1231.06	0			1491.81	0							1722.21	0																							4088.22
									1411.47	0			1231.1	0			1491.87	0							1722.28	0																							4088.47
									1411.52	146.356			1249.96	0			1491.92	0							1722.35	0																							4520.21
									1411.57	313.793			1250	0			1491.98	0							1722.42	0																							4520.49
									1411.62	423.933			1250.05	0			1492.03	593.595							1722.49	67.4981																							4520.78
									1411.67	386.654			1250.09	0			1492.09	1055.99							1722.55	112.852																							4521.07
									1411.72	230.787			1250.13	46.5069			1492.14	1300.76							1722.62	133.432																							4521.36
									1411.77	0			1250.17	87.7906			1492.19	1148.44							1722.69	117.173																							4521.65
									1411.82	0			1250.21	104.541			1492.25	725.605							1722.76	75.7159																							4521.94
									1411.87	0			1250.26	84.5201			1492.3	197.69							1722.82	0																							4522.22
									1411.92	0			1250.3	43.7913			1492.36	0							1722.89	0																							4522.51
									1431.03	0			1250.34	0			1492.41	0							1722.96	0																							4522.8
									1431.09	0			1250.38	0			1492.47	0							1723.03	0																							4523.09
									1431.14	0			1250.42	0			1492.52	483.75							1726.29	0																							4523.38
									1431.19	0			1250.47	0			1492.58	880.084							1726.36	0																							4523.67
									1431.24	63.0909			1261.32	0			1492.63	1278.41							1726.43	0																							4533.21
									1431.29	110.947			1261.36	0			1492.69	1258.75							1726.49	0																							4533.5
									1431.34	131.053			1261.4	0			1492.74	817.548							1726.56	212.09																							4533.79
									1431.39	106.642			1261.45	0			1492.8	341.688							1726.63	601.307																							4534.08
									1431.45	54.3697			1261.49	58.7295			1492.85	0							1726.7	909.967																							4534.37
									1431.5	0			1261.53	106.448			1492.91	0							1726.77	1086.38	Pep+2HexNAc+3Hex+Fuc	2																					4534.66
									1431.55	0			1261.57	130.787			1492.96	0							1726.83	856.814																							4534.95
									1431.6	0			1261.62	113.832			1493.02	0							1726.9	352.452																							4535.24
									1431.65	0			1261.66	67.1188			1493.07	88.7975							1726.97	63.7736																							4535.53
									1491.81	0			1261.7	0			1493.12	132.279							1727.04	712.009																							4535.82
									1491.87	0			1261.74	0			1493.18	141.201							1727.11	2248.72																							4536.1
									1491.92	0			1261.79	0			1493.23	104.917							1727.17	4120.87																							4536.39
[truncated: 1,105 more rows]
[truncated: 43 more columns]

## Sheet: N38_Peptide2_List
label	exact mass	charge	Calc mz1	Obs m/z	Abs Delta	sum	Rel Ab	Pep	Type	Cell type	MS2	Pep+GlcNAc ion	Annotated
2-10-0-0	3796.42	3	1266.48	1266.48	0.000667	14379.5	6.56141	2	O	NK92	Y	Y	Y
2-10-0-0	3796.42	3	1266.48	1266.5	0.015333	21393.5	6.45402	2	O	YTS	N	N	N
2-10-0-0	3796.42	3	1266.48	1266.48	0.002667	520760	3.29832	2	O	HEK_fr	Y	Y	N
2-2-1-0	2646.05	3	883.026	883.025	0.0008333	487272	3.08622	2	H	HEK_fr	Y	N	N
2-3-1-0	2808.11	3	937.043	937.043	0.0007333	96732.6	0.612672	2	H	HEK_fr	Y	Y	Y
2-5-0-0	2986.15	3	996.393	996.391	0.0013667	419724	2.65839	2	O	HEK_fr	Y	Y	N
2-5-0-0	2986.15	3	996.393	996.395	0.0023333	3213.51	1.46633	2	O	NK92	Y	N	N
2-5-0-0	2986.15	2	1494.09	1494.08	0.00735	79297.9	0.502246	2	O	HEK_fr	Y	Y	N
2-6-0-0	3148.21	3	1050.41	1050.41	0.002267	23158.6	10.5673	2	O	NK92	Y	Y	Y
2-6-0-0	3148.21	3	1050.41	1050.41	0.001767	510480	3.23322	2	O	HEK_fr	Y	Y	N
2-6-0-0	3148.21	2	1575.11	1575.11	0.00355	68944	0.436668	2	O	HEK_fr	Y	Y	N
2-7-0-0	3310.26	3	1104.43	1104.43	0.001133	41245.7	18.8205	2	O	NK92	Y	Y	Y
2-7-0-0	3310.26	3	1104.43	1104.43	0.002167	972850	6.16171	2	O	HEK_fr	Y	Y	N
2-7-0-0	3310.26	3	1104.43	1104.43	0.005133	10043.4	3.02991	2	O	YTS	N	N	N
2-7-0-0	3310.26	2	1656.14	1656.13	0.00345	89712.8	0.568211	2	O	HEK_fr	Y	Y	N
2-7-0-0	3310.26	4	828.573	828.574	0.000725	18889.2	0.119638	2	O	HEK_fr	N	N	N
2-8-0-0	3472.31	3	1158.45	1158.44	0.003467	66294.7	30.2504	2	O	NK92	Y	Y	Y
2-8-0-0	3472.31	3	1158.45	1158.44	0.002167	2.33149e+06	14.7669	2	O	HEK_fr	Y	Y	N
2-8-0-0	3472.31	3	1158.45	1158.45	0.000533	27890.3	8.414	2	O	YTS	Y	Y	N
2-8-0-0	3472.31	2	1737.16	1737.16	0.00155	195668	1.23929	2	O	HEK_fr	Y	Y	N
2-8-0-0	3472.31	4	869.086	869.086	7.5e-05	28020.6	0.177473	2	O	HEK_fr	N	N	N
2-9-0-0	3634.37	3	1212.46	1212.46	0.003067	70861	32.334	2	O	NK92	Y	Y	Y
2-9-0-0	3634.37	3	1212.46	1212.46	0.002267	1.87806e+06	11.895	2	O	HEK_fr	Y	Y	N
2-9-0-0	3634.37	3	1212.46	1212.46	0.001933	29973.1	9.04234	2	O	YTS	Y	Y	N
2-9-0-0	3634.37	2	1818.19	1818.19	0.00395	95035.2	0.601922	2	O	HEK_fr	Y	N	N
3-3-1-0	3011.19	3	1004.74	1004.73	0.003567	2349.3	2.45119	2	H	HEK_sr	Y	N	N
3-3-1-0	3011.19	3	1004.74	1004.73	0.003267	135181	0.856191	2	H	HEK_fr	Y	Y	Y
3-3-2-0	3157.24	3	1053.42	1053.42	0.000533	23878.1	7.20359	2	H	YTS	Y	N	N
3-4-0-0	3027.18	3	1010.07	1010.05	0.0193	24466.1	0.15496	2	H	HEK_fr	N	N	N
3-4-0-1	3318.28	3	1107.1	1107.1	0.0006	20262	0.128333	2	H	HEK_fr	N	N	N
3-4-1-0	3173.24	3	1058.75	1058.75	0.001867	49719.2	0.314905	2	H	HEK_fr	N	N	N
3-4-1-1	3464.33	3	1155.79	1155.78	0.001567	392313	2.48478	2	H	HEK_fr	Y	Y	Y
3-4-2-0	3319.3	3	1107.44	1107.44	0.001867	25105.8	7.57395	2	H	YTS	Y	Y	Y
3-5-1-0	3335.29	3	1112.77	1112.77	0.000433	45071.1	0.285465	2	H	HEK_fr	N	N	N
3-6-0-1	3642.38	3	1215.14	1215.14	0.0098	224847	1.42411	2	H	HEK_fr	N	N	N
3-6-0-1	3642.38	3	1215.14	1215.14	0.0088	698.807	0.729114	2	H	HEK_sr	N	N	N
3-6-0-1	3642.38	4	911.603	911.605	0.002025	34273.5	0.217077	2	H	HEK_fr	N	N	N
4-3-0-0	3068.21	3	1023.74	1023.74	0.005133	262736	1.66408	2	C	HEK_fr	N	N	N
4-3-0-0	3068.21	3	1023.74	1023.74	0.002733	615.422	0.642114	2	C	HEK_sr	N	N	N
4-3-1-0	3214.27	3	1072.43	1072.43	0.0027	8992.14	9.38214	2	C	HEK_sr	Y	Y	Y
4-3-1-0	3214.27	3	1072.43	1072.43	0.002	350913	2.22256	2	C	HEK_fr	Y	Y	N
4-4-0-0	3230.26	3	1077.76	1077.76	0.005733	127721	0.808944	2	C	HEK_fr	Y	N	N
4-4-1-0	3376.32	3	1126.45	1126.44	0.0073	2672.78	2.7887	2	C	HEK_sr	N	N	N
4-4-1-1	3667.41	3	1223.48	1223.46	0.0175	344033	2.17899	2	C	HEK_fr	Y	Y	Y
4-4-1-1	3667.41	4	917.861	917.854	0.0071	37097.8	0.234965	2	C	HEK_fr	N	N	N
4-5-0-0	3392.31	3	1131.78	1131.78	0.003933	76469.4	0.484332	2	C	HEK_fr	N	N	N
4-5-1-0	3538.37	3	1180.46	1180.46	0.0049	1843.28	1.92322	2	C	HEK_sr	Y	N	N
4-5-1-0	3538.37	3	1180.46	1180.47	0.0012	76171.8	0.482447	2	C	HEK_fr	N	N	N
4-5-1-1	3829.47	3	1277.5	1277.49	0.0077	2379.01	2.48219	2	C	HEK_sr	N	N	N
4-5-1-1	3829.47	3	1277.5	1277.5	0.0011	88975.3	0.563541	2	C	HEK_fr	N	N	N
4-5-1-1	3829.47	4	958.375	958.37	0.005	14107.5	0.089352	2	C	HEK_fr	N	N	N
4-5-1-2	4120.56	3	1374.53	1374.53	0.0017	62557.3	0.396217	2	C	HEK_fr	Y	N	N
4-5-1-2	4120.56	4	1031.15	1031.14	0.00585	36530.7	0.231374	2	C	HEK_fr	N	N	N
4-5-2-0	3684.43	3	1229.15	1229.15	0.004867	19691.9	5.94068	2	C	YTS	Y	N	N
4-5-2-0	3684.43	3	1229.15	1229.14	0.005867	2191.17	2.2862	2	C	HEK_sr	N	N	N
4-5-2-1	3975.52	3	1326.18	1326.18	0.003667	28333.2	0.179453	2	C	HEK_fr	N	N	N
4-5-3-0	3830.49	3	1277.84	1277.84	0.000167	29056.9	8.76593	2	C	YTS	Y	Y	Y
4-7-1-0	3862.48	4	966.627	966.62	0.00665	34081.6	0.215862	2	H	HEK_fr	N	N	N
5-3-0-0	3271.29	3	1091.44	1091.43	0.004067	272848	1.72813	2	C	HEK_fr	Y	Y	Y
5-3-0-0	3271.29	4	818.83	818.827	0.002125	18132.5	0.114845	2	C	HEK_fr	N	N	N
5-3-1-0	3417.34	3	1140.12	1140.12	0.002833	34105	35.5842	2	C	HEK_sr	Y	Y	Y
5-3-1-0	3417.34	3	1140.12	1140.12	0.000933	938204	5.94228	2	C	HEK_fr	Y	Y	N
5-3-1-0	3417.34	2	1709.68	1709.67	0.0057	37732.9	0.238987	2	C	HEK_fr	N	N	N
5-4-1-0	3579.4	3	1194.14	1194.14	0.003433	8113.57	8.46546	2	C	HEK_sr	Y	Y	Y
5-4-1-0	3579.4	3	1194.14	1194.15	0.008567	137857	0.873141	2	C	HEK_fr	Y	N	N
5-4-1-1	3870.49	3	1291.17	1291.17	0.005933	119920	0.759531	2	C	HEK_fr	Y	Y	Y
5-4-1-1	3870.49	4	968.631	968.646	0.01485	14724.8	0.0932618	2	C	HEK_fr	N	N	N
5-5-0-0	3595.39	3	1199.47	1199.46	0.008067	684.721	0.714418	2	C	HEK_sr	N	N	N
5-5-1-0	3741.45	3	1248.16	1248.16	0.002033	5674.13	5.92023	2	C	HEK_sr	Y	N	N
5-5-1-0	3741.45	3	1248.16	1248.16	0.000133	140652	0.890845	2	C	HEK_fr	Y	N	N
5-5-1-1	4032.55	3	1345.19	1345.19	0.000867	78802.8	0.499111	2	C	HEK_fr	N	N	N
5-6-1-0	3903.5	3	1302.18	1302.17	0.003633	6385.15	6.66208	2	C	HEK_sr	Y	N	N
5-6-1-0	3903.5	4	976.884	976.879	0.0047	525.144	0.54792	2	C	HEK_sr	N	N	N
5-6-1-1	4194.6	3	1399.21	1399.21	0.001533	48595.4	0.307787	2	C	HEK_fr	N	N	N
5-6-2-0	4049.56	3	1350.86	1350.88	0.0174	1547.95	1.61508	2	C	HEK_sr	N	N	N
5-6-2-3	4922.85	4	1231.72	1231.72	0.003725	29510.3	8.90272	2	C	YTS	Y	Y	Y
5-6-2-3	4922.85	3	1641.96	1641.89	0.069	7471.36	2.25397	2	C	YTS	N	N	N
5-6-3-2	4777.81	4	1195.46	1195.710*	n.a.	4492.64	1.35535	2	C	YTS	N	N	N
5-6-3-3	5068.91	4	1268.23	1268.24	0.0048	65906	19.8826	2	C	YTS	Y	Y	Y
5-6-3-3	5068.91	3	1690.64	1690.64	0.002033	16403.3	4.94857	2	C	YTS	Y	N	N
6-3-1-0	3620.42	3	1207.82	1207.81	0.003967	14629.9	15.2644	2	C	HEK_sr	Y	Y	N
6-3-1-0	3620.42	3	1207.82	1207.81	0.001667	1.99443e+06	12.6321	2	C	HEK_fr	Y	Y	Y
6-3-1-0	3620.42	4	906.114	906.113	0.00125	174934	1.10798	2	C	HEK_fr	Y	N	N
6-3-1-0	3620.42	2	1811.22	1811.21	0.0086	24567.1	0.1556	2	C	HEK_fr	N	N	N
6-5-1-1	4235.63	3	1412.88	1412.88	0.003667	251871	1.59527	2	C	HEK_fr	Y	N	N
6-5-1-1	4235.63	4	1059.91	1059.91	0.0017	205323	1.30045	2	C	HEK_fr	Y	Y	Y
6-6-0-2	4542.72	4	1136.69	1136.69	0.004625	85570.3	0.541974	2	C	HEK_fr	Y	N	N
6-7-1-1	4559.73	4	1140.94	1140.94	0.0036	419.912	0.438124	2	C	HEK_sr	N	N	N
6-7-1-1	4559.73	3	1520.92	1521.2515*	n.a.	44101.8	0.279326	2	C	HEK_fr	N	N	N
6-7-1-2	4850.83	3	1617.95	1617.95	0.000433	48649.4	0.308129	2	C	HEK_fr	Y	N	N
6-7-2-0	4414.69	3	1472.57	1472.57	0.001667	1094.03	1.14148	2	C	HEK_sr	N	N	N
6-7-2-0	4414.69	4	1104.68	1104.68	0.003225	921.766	0.961744	2	C	HEK_sr	N	N	N
6-7-3-3	5434.04	4	1359.52	1359.52	0.00125	20658.7	6.23236	2	C	YTS	Y	N	N
6-7-4-2	5289	4	1323.26	1323.25	0.006275	96625.2	0.611992	2	C	HEK_fr	Y	Y	Y
7-8-1-2	5215.96	4	1305	1304.99	0.0025	268886	1.70304	2	C	HEK_fr	Y	Y	Y
8-9-1-2	5581.09	4	1396.28	1396.28	0.00305	179479	1.13676	2	C	HEK_fr	Y	N	N
8-9-1-3	5872.19	4	1469.05	1469.05	0.0006	187338	1.18653	2	C	HEK_fr	Y	Y	Y
8-9-2-3	6018.24	4	1505.57	1505.57	0.000975	112329	0.711457	2	C	HEK_fr	Y	Y	Y
9-10-1-3	6237.32	4	1560.34	1560.5892*	n.a.	28541.5	0.180772	2	C	HEK_fr	N	N	N
9-10-2-3	6383.38	4	1596.85	1597.0990*	n.a.	19718.7	0.124892	2	C	HEK_fr	N	N	N

## Sheet: N38_Peptide 2_Annotation
Glycoform	2-10-0-0				2-3-1-0				2-6-0-0				2-7-0-0				2-8-0-0				2-9-0-0				3-3-1-0				3-4-1-1				3-4-2-0				4-3-1-0				4-4-1-1				5-3-0-0				4-5-3-0
Dataset	P754-04_CD16_NK92_EL.raw				P675-06b_HEKFull18C18_3NCE.raw				P754-04_CD16_NK92_EL.raw				P754-04_CD16_NK92_EL.raw				P754-04_CD16_NK92_EL.raw				P754-04_CD16_NK92_EL.raw				P675-06b_HEKFull18C18_3NCE.raw				P675-06b_HEKFull18C18_3NCE.raw				P754-05_CD16_YTS_EL.raw				P702-05_CD16Sol21EL.raw				P675-06b_HEKFull18C18_3NCE.raw				P675-06b_HEKFull18C18_3NCE.raw				P754-05_CD16_YTS_EL.raw
MS/MS spectrum information	FTMS + p NSI d Full ms2 1267.4883@hcd27.00 [260.0000-3900.0000]				FTMS + p NSI d Full ms2 937.3766@hcd27.00 [192.6667-2890.0000]				FTMS + p NSI d Full ms2 1050.7410@hcd27.00 [215.6667-3235.0000]				FTMS + p NSI d Full ms2 1104.4280@hcd27.00 [226.6667-3400.0000]				FTMS + p NSI d Full ms2 1159.1140@hcd27.00 [237.6667-3565.0000]				FTMS + p NSI d Full ms2 1213.1327@hcd27.00 [249.0000-3735.0000]				FTMS + p NSI d Full ms2 1004.7327@hcd27.00 [206.3333-3095.0000]				FTMS + p NSI d Full ms2 1155.9528@hcd27.00 [158.6667-2380.0000]				FTMS + p NSI d Full ms2 1107.7745@hcd27.00 [227.3333-3410.0000]				FTMS + p NSI d Full ms2 1073.0946@hcd27.00 [220.3333-3305.0000]				FTMS + p NSI d Full ms2 1224.1401@hcd27.00 [251.0000-3765.0000]				FTMS + p NSI d Full ms2 1091.7859@hcd27.00 [224.0000-3360.0000]				FTMS + p NSI d Full ms2 1278.1699@hcd27.00 [262.0000-3930.0000]
Retention time	RT: 33.52-34.85				RT: 28.57-28.87				RT: 34.47-35.57				RT: 33.91-35.43				RT: 33.63-35.71				RT: 33.52-39.18				RT: 28.37-28.84				RT: 26.71-30.03				RT: 32.83-33.03				RT: 30.21-30.41				RT: 27.67-29.88				RT: 26.27-28.05				RT: 31.93-32.19
	Mass	Intensity	Label	Charge	Mass	Intensity	Label	Charge	Mass	Intensity	Label	Charge	Mass	Intensity	Label	Charge	Mass	Intensity	Label	Charge	Mass	Intensity	Label	Charge	Mass	Intensity	Label	Charge	Mass	Intensity	Label	Charge	Mass	Intensity	Label	Charge	Mass	Intensity	Label	Charge	Mass	Intensity	Label	Charge	Mass	Intensity	Label	Charge	Mass
	257.079	0			190.747	0			213.519	0			224.408	0			235.298	0			246.188	0			204.275	0			157.085	0			225.067	0			217.809	0			248.498	0			221.766	0			259.39
	257.083	0			190.749	0			213.522	0			224.411	0			235.301	0			246.191	0			204.278	0			157.087	0			225.07	0			217.81	0			248.502	0			221.769	0			259.394
	257.087	0			190.752	0			213.524	0			224.415	0			235.305	0			246.195	0			204.281	0			157.089	0			225.073	0			217.812	0			248.506	0			221.772	0			259.398
	257.091	0			190.754	0			213.527	0			224.418	0			235.308	0			246.199	0			204.283	0			157.091	0			225.076	0			217.813	0			248.509	0			221.775	0			259.402
	257.408	0			192.843	0			215.687	0			226.686	0			235.627	0			246.518	0			216.214	0			168.048	0			236.998	0			217.815	0			268.018	0			231.757	0			259.72
	257.412	0			192.846	0			215.69	0			226.69	0			235.63	0			246.521	0			216.217	0			168.05	0			237.002	0			217.816	0			268.022	0			231.76	0			259.724
	257.416	0			192.848	0			215.693	0			226.693	0			235.634	0			246.525	0			216.22	0			168.053	0			237.005	0			217.819	0			268.026	0			231.763	0			259.728
	257.42	0			192.851	0			215.696	0			226.696	0			235.637	0			246.529	0			216.223	0			168.055	0			237.009	0			217.819	0			268.031	0			231.767	0			259.732
	260.221	0			192.853	68.9983			215.699	36.7466			226.699	28.6873			242.091	0			252.454	0			216.226	71.7724			168.057	32.9353			237.012	278.63			218.139	0			268.035	83.2615			231.77	280.257			270.685
	260.224	0			192.856	147.093			215.702	53.3059			226.703	60.5713			242.095	0			252.458	0			216.229	141.202			168.059	72.98			237.016	465.052			218.142	0			268.039	152.702			231.773	433.429			270.689
	260.228	0			192.858	188.34			215.705	55.7516			226.706	81.0057			242.098	0			252.461	0			216.232	177.954			168.061	196.333			237.019	539.076			218.145	0			268.043	190.175			231.777	494.498			270.693
	260.232	0			192.861	165.57			215.708	44.9722			226.709	76.3078			242.102	0			252.465	0			216.235	154.759			168.063	418.596			237.023	461.715			218.148	0			268.047	170.312			231.78	430.439			270.698
	260.236	52.0597			192.863	97.9607			215.711	28.6072			226.712	49.7329			242.105	21.4163			252.469	18.9645			216.238	88.7197			168.065	614.706			237.026	279.933			222.683	0			268.051	106.736			231.783	270.469			270.702
	260.24	90.9515			192.866	0			215.714	0			226.716	0			242.109	40.984			252.473	32.749			216.241	0			168.067	572.723			237.03	0			222.687	0			268.056	0			231.787	0			270.706
	260.244	109.44			192.869	0			215.717	0			226.719	0			242.112	52.2623			252.477	38.5529			216.244	0			168.069	354.622			237.033	0			222.69	0			268.06	0			231.79	0			270.71
	260.248	93.2532			192.871	0			215.72	0			226.722	0			242.116	47.0657			252.481	33.0314			216.247	0			168.071	154.944			237.036	0			222.693	0			268.064	0			231.794	0			270.715
	260.252	52.9341			192.874	0			215.723	0			226.725	0			242.12	29.1867			252.484	20.1703			216.25	0			168.073	41.7042			237.04	0			222.696	50.6547			268.068	0			231.797	0			270.719
	260.256	0			192.927	0			220.726	0			228.471	0			242.123	11.5817			252.488	0			216.525	0			168.075	0			243.005	0			222.699	74.4041			270.234	0			282.992	0			270.723
	260.26	0			192.929	0			220.729	0			228.475	0			242.127	0			252.492	0			216.528	0			168.077	0			243.009	0			222.702	78.0581			270.238	0			282.996	0			270.727
	260.264	0			192.932	0			220.732	0			228.478	0			242.131	0			252.496	0			216.531	0			168.08	0			243.012	0			222.705	60.0516			270.242	0			283.001	0			270.732
	260.268	0			192.935	0			220.735	0			228.481	0			242.134	0			252.5	0			216.534	0			168.082	0			243.016	0			222.709	31.8129			270.247	0			283.005	0			270.736
	262.401	0			192.937	109.845			220.738	34.1408			228.484	46.9578			242.138	0			253.979	0			216.537	62.6604			186.059	0			243.019	203.581			222.712	0			270.251	69.3637			283.01	298.215			270.74
	262.405	0			192.94	193.222			220.741	58.6289			228.488	71.2435			243.141	0			253.983	0			216.54	120.279			186.061	0			243.023	465.004			222.715	0			270.255	152.01			283.014	522.58			297.31
	262.409	0			192.942	211.98			220.744	67.3228			228.491	77.0024			243.145	0			253.987	0			216.543	147.678			186.063	0			243.026	600.465			222.718	0			270.259	193.646			283.019	635.121			297.315
	262.413	0			192.945	150.72			220.748	53.468			228.494	60.4275			243.149	0			253.991	0			216.546	122.876			186.066	0			243.03	508.464			222.721	0			270.263	164.261			283.023	565.296			297.32
	262.417	43.1185			192.947	57.4446			220.751	26.8695			228.498	32.4			243.152	0			253.994	19.5925			216.549	64.2758			186.068	29.2399			243.034	271.828			239.588	0			270.268	89.6045			283.028	352.838			297.325
	262.421	83.1904			192.95	0			220.754	0			228.501	0			243.156	22.1809			253.998	31.4464			216.552	0			186.071	88.6253			243.037	0			239.591	0			270.272	0			283.032	0			297.33
	262.425	99.1843			192.952	0			220.757	0			228.504	0			243.159	31.0122			254.002	36.9855			216.555	0			186.073	163.525			243.041	0			239.595	0			270.276	0			283.037	0			297.334
	262.429	77.4641			192.955	0			220.76	0			228.507	0			243.163	33.3503			254.006	33.6169			216.558	0			186.075	201.191			243.045	0			239.598	0			270.28	0			283.041	0			297.339
	262.433	34.6993			192.957	0			220.763	0			228.511	0			243.167	28.1464			254.01	23.0195			216.561	0			186.078	171.898			243.048	0			239.602	38.097			270.285	0			283.046	0			297.344
	262.437	0			194.104	0			220.966	0			228.799	0			243.17	18.3212			254.014	0			218.117	0			186.08	99.4059			274.386	0			239.606	62.6983			274.063	0			297.257	0			297.349
	262.441	0			194.107	0			220.969	0			228.803	0			243.174	0			254.018	0			218.12	0			186.083	35.0465			274.39	0			239.609	73.4794			274.067	0			297.262	0			297.354
	262.445	0			194.109	0			220.972	0			228.806	0			243.178	0			254.021	0			218.123	0			186.085	0			274.394	0			239.613	61.178			274.071	0			297.267	0			297.359
	262.449	0			194.112	0			220.975	0			228.809	0			243.181	0			254.025	0			218.126	0			186.087	0			274.398	0			239.616	32.232			274.076	0			297.272	0			297.364
	265.464	0			194.115	127.893			220.978	22.6355			228.812	38.2324			243.185	0			254.791	0			218.129	70.205			186.09	0			274.403	248.697			239.62	0			274.08	141.004			297.277	333.403			297.368
	265.468	0			194.117	197.746			220.981	46.9075			228.816	58.8141			250.584	0			254.795	0			218.132	125.953			186.092	0			274.407	501.835			239.623	0			274.084	324.048			297.282	619.379			299.034
	265.472	0			194.12	207.407			220.984	58.6602			228.819	69.7371			250.588	0			254.799	0			218.136	152.083			192.917	0			274.411	651.656			239.627	0			274.089	652.437			297.287	733.909			299.039
	265.476	0			194.122	152.1			220.987	50.0329			228.822	62.2593			250.592	0			254.803	0			218.139	133.452			192.919	0			274.416	591.044			239.63	0			274.093	922.877	NeuAc-H2O	1	297.291	595.161			299.044
	265.48	48.2006			194.125	69.887			220.99	27.9466			228.826	37.7831			250.596	0			254.807	14.3472			218.142	83.683			192.922	0			274.42	361.05			241.478	0			274.097	751.724			297.296	308.936			299.049
	265.484	84.6811			194.127	0			220.994	0			228.829	0			250.6	10.1139			254.811	28.9974			218.145	0			192.924	0			274.425	0			241.481	0			274.102	310.974			297.301	0			299.054
	265.488	98.8776			194.13	0			220.997	0			228.832	0			250.603	30.1372			254.814	37.236			218.148	0			192.927	42.2599			274.429	0			241.485	0			274.106	116.944			297.306	0			299.059
	265.492	81.4223			194.133	0			221	0			228.835	0			250.607	47.1129			254.818	32.8907			218.151	0			192.929	82.6356			274.433	0			241.488	0			274.11	0			297.311	0			299.064
	265.496	44.9			194.135	0			221.003	0			228.839	0			250.611	46.8192			254.822	19.2928			218.154	0			192.932	103.77			274.438	0			241.492	32.8076			274.115	0			297.316	0			299.069
	265.501	0			195.936	0			228.681	0			235.98	0			250.615	29.6147			254.827	0			234.614	0			192.935	90.8486			301.125	0			241.496	59.4497			274.119	0			303.871	0			299.074
	265.505	0			195.939	0			228.684	0			235.984	0			250.618	10.26			254.83	0			234.618	0			192.937	53.7924			301.13	0			241.499	72.3789			274.123	0			303.876	0			299.079
	265.509	0			195.941	0			228.688	0			235.987	0			250.623	0			254.834	0			234.621	0			192.94	0			301.135	0			241.503	61.9256			278.172	0			303.881	0			299.083
	265.513	0			195.944	0			228.691	0			235.991	0			250.626	0			254.838	0			234.625	0			192.942	0			301.14	0			241.506	35.1597			278.176	0			303.886	0			299.088
	266.963	0			195.947	85.5037			228.694	19.7645			235.994	33.2605			250.63	0			255.817	0			234.628	78.096			192.945	0			301.145	282.313			241.51	0			278.181	0			303.891	210.848			299.093
	266.968	0			195.949	173.202			228.698	47.2253			235.998	59.1814			250.634	0			255.821	0			234.631	125.11			192.947	0			301.15	709.457			241.513	0			278.185	0			303.896	495.131			299.098
	266.972	0			195.952	224.277			228.701	67.4476			236.001	75.5679			253.691	0			255.825	0			234.635	148.455			204.064	0			301.155	1243.37			241.517	0			278.19	88.686			303.901	645.613			301.349
	266.976	0			195.954	208.046			228.704	65.7717			236.005	70.1839			253.695	0			255.828	0			234.638	133.513			204.067	0			301.16	1542.31			241.521	0			278.194	146.116			303.906	551.383			301.353
	266.98	33.6185			195.957	136.604			228.707	43.626			236.008	45.0944			253.699	0			255.832	17.8166			234.642	87.1165			204.07	0			301.165	1389.79			242.449	0			278.198	166.662			303.911	300.888			301.358
	266.984	69.7318			195.959	0			228.711	0			236.011	0			253.703	0			255.836	30.6031			234.645	0			204.073	0			301.17	897.508			242.453	0			278.203	139.656			303.917	0			301.363
	266.988	99.9872			195.962	0			228.714	0			236.015	0			253.707	16.6378			255.84	36.5748			234.649	0			204.076	16.7877			301.175	392.944			242.456	0			278.207	83.8784			303.922	0			301.368
	266.992	108.071			195.965	0			228.717	0			236.018	0			253.711	29.9994			255.844	30.562			234.652	0			204.078	185.555			301.18	0			242.46	0			278.212	0			303.927	0			301.373
	266.997	89.6023			195.967	0			228.721	0			236.022	0			253.714	36.4525			255.848	17.0535			234.655	0			204.081	564.439			301.185	0			242.463	49.6906			278.216	0			303.932	0			301.378
	267.001	54.5903			196.971	0			229.718	0			241.147	0			253.718	32.0038			255.852	0			249.101	0			204.084	973.728			301.19	0			242.467	82.504			278.22	0			327.644	0			301.383
	267.005	0			196.973	0			229.721	0			241.15	0			253.722	19.7218			255.856	0			249.105	0			204.087	1193.32			301.195	0			242.471	100.216			278.225	0			327.65	0			301.388
	267.009	0			196.976	0			229.725	0			241.154	0			253.726	0			255.86	0			249.109	0			204.089	893.648	HexNAc	1	317.934	0			242.474	92.4853			279.006	0			327.656	0			301.394
	267.013	0			196.978	0			229.728	0			241.157	0			253.73	0			255.864	0			249.112	0			204.092	490.558			317.939	0			242.478	63.9715			279.01	0			327.661	0			301.399
	267.018	0			196.981	102.674			229.731	18.3263			241.161	34.5811			253.734	0			256.942	0			249.116	55.0449			204.095	145.043			317.945	0			242.481	30.7484			279.014	0			327.667	334.609			301.404
	274.597	0			196.984	177.068			229.735	46.3833			241.165	64.8808			253.738	0			256.946	0			249.12	121.944			204.098	24.2119			317.95	0			242.485	0			279.019	0			327.673	560.783			301.409
	274.601	0			196.986	216.332			229.738	70.2944			241.168	85.0448			254.942	0			256.95	0			249.124	160.473			204.101	0			317.956	348.124			242.489	0			279.023	73.3942			327.678	653.126			311.118
	274.605	0			196.989	196.326			229.741	73.6264			241.172	83.2951			254.946	0			256.954	0			249.127	141.738			204.103	0			317.961	627.504			242.492	0			279.028	152.945			327.684	535.372			311.124
	274.61	0			196.992	128.411			229.745	53.955			241.175	61.6243			254.95	0			256.958	23.6195			249.131	80.9399			204.106	0			317.966	772.625			242.496	0			279.032	199.069			327.689	289.543			311.129
	274.614	51.98			196.994	0			229.748	25.4546			241.179	32.813			254.953	0			256.962	32.2368			249.135	0			204.109	0			317.972	676.821			248.349	0			279.037	178.49			327.695	0			311.134
	274.618	87.3571			196.997	0			229.751	0			241.182	0			254.957	16.0256			256.966	35.7119			249.138	0			216.8	0			317.977	403.993			248.353	0			279.041	105.524			327.701	0			311.139
	274.623	98.4185			197	0			229.755	0			241.186	0			254.961	29.025			256.97	31.0263			249.142	0			216.803	0			317.981	0			248.357	0			279.046	0			327.707	0			311.144
	274.627	75.6908			197.002	0			229.758	0			241.19	0			254.965	35.4995			256.974	19.3617			249.146	0			216.806	0			317.986	0			248.361	0			279.05	0			327.712	0			311.15
	274.631	34.6519			204.062	0			229.761	0			241.193	0			254.969	30.3112			256.978	0			265.23	0			216.809	0			317.992	0			248.364	52.3114			279.055	0			366.09	0			311.155
	274.636	0			204.065	0			239.075	0			241.887	0			254.973	16.7426			256.982	0			265.234	0			216.812	29.0132			317.997	0			248.368	82.4469			279.059	0			366.097	0			311.16
	274.64	0			204.067	0			239.078	0			241.891	0			254.977	0			256.986	0			265.238	0			216.815	58.4096			366.088	0			248.372	85.4722			281.086	0			366.104	0			311.165
	274.644	0			204.07	0			239.082	0			241.895	0			254.981	0			256.99	0			265.243	0			216.818	74.2552			366.095	0			248.375	57.9923			281.091	0			366.11	0			311.171
	274.649	0			204.073	220.128			239.085	0			241.898	0			254.985	0			259.315	0			265.247	63.4703			216.821	64.2943			366.101	0			248.379	21.3214			281.095	0			366.117	155.482			311.176
	275.666	0			204.076	823.815			239.089	32.0256			241.902	42.557			254.988	0			259.319	0			265.251	131.15			216.824	35.3831			366.108	0			248.383	0			281.1	0			366.124	1383.34			311.181
	275.671	0			204.078	3561.94			239.092	57.0022			241.905	67.4064			256.069	0			259.323	0			265.255	167.833			216.828	0			366.115	296.406			248.387	0			281.104	108.673			366.13	3190.38			311.186
	275.675	0			204.081	9787.08			239.096	67.0296			241.909	77.0699			256.073	0			259.327	0			265.259	145.32			216.831	0			366.121	1512.88			248.391	0			281.109	176.897			366.137	4984.22			326.314
	275.679	0			204.084	16490.8			239.099	55.1466			241.912	67.3839			256.077	0			259.331	14.1722			265.263	80.8484			216.834	0			366.128	3646.88			248.395	0			281.113	205.464			366.143	4788.33	Hex+HexNAc	1	326.32
	275.684	32.8328			204.087	19911.5			239.103	30.138			241.916	44.2045			256.081	0			259.335	30.3386			265.267	0			216.837	0			366.134	5711.37			249.079	0			281.118	177.626			366.15	3007.57			326.325
	275.688	74.9006			204.09	14548	HexNAc	1	239.106	0			241.92	0			256.085	20.5133			259.339	40.8122			265.271	0			231.787	0			366.141	6268.74	Hex+HexNAc	1	249.083	0			281.122	110.232			366.157	1228.46			326.331
	275.692	104.583			204.092	8042.08			239.11	0			241.923	0			256.089	31.944			259.343	38.8541			265.275	0			231.79	0			366.147	4404.07			249.086	0			281.127	0			366.163	318.915			326.336
	275.697	98.8015			204.095	2433.34			239.113	0			241.927	0			256.093	36.846			259.347	26.2592			265.28	0			231.793	0			366.154	2268.01			249.09	0			281.131	0			366.17	0			326.342
	275.701	61.565			204.098	552.276			239.117	0			241.93	0			256.097	32.0217			259.351	0			271.096	0			231.797	0			366.16	493.321			249.094	27.4061			281.136	0			366.177	0			326.348
	275.706	0			204.101	124.059			241.253	0			242.535	0			256.1	19.6068			259.355	0			271.1	0			231.8	27.8303			366.169	0			249.097	64.1883			281.14	0			366.184	0			326.353
	275.71	0			204.101	0			241.257	0			242.538	0			256.105	0			259.359	0			271.104	0			231.803	64.0824			366.175	0			249.101	88.3413			285.84	0			366.19	0			326.359
	275.714	0			204.104	0			241.26	0			242.542	0			256.109	0			259.363	0			271.108	0			231.807	78.6			366.182	0			249.105	82.9175			285.845	0			376.086	0			326.366
	275.719	0			204.107	0			241.264	0			242.546	0			256.113	0			261.58	0			271.113	82.4778			231.81	61.3316			366.189	0			249.109	52.7719			285.849	0			376.093	0			326.371
	284.015	0			204.109	0			241.268	31.3544			242.549	35.1496			256.117	0			261.584	0			271.117	151.679			231.813	29.6874			406.78	0			249.112	0			285.854	0			376.099	0			326.377
	284.019	0			204.112	0			241.271	53.9069			242.553	66.6253			257.883	0			261.588	0			271.121	174.974			231.817	0			406.788	0			249.116	0			285.859	71.0007			376.106	0			326.382
	284.024	0			205.072	0			241.275	63.1521			242.556	82.8163			257.887	0			261.592	0			271.125	135.699			231.821	0			406.795	0			249.12	0			285.863	142.297			376.113	319.649			338.453
	284.028	0			205.075	0			241.278	54.2237			242.56	69.976			257.891	0			261.596	15.9907			271.13	65.1952			231.824	0			406.803	0			249.124	0			285.868	194.888			376.12	612.615			338.459
	284.033	34.5705			205.078	0			241.282	33.7998			242.563	36.0405			257.894	0			261.6	29.1361			271.134	0			231.827	0			406.811	357.206			251.029	0			285.872	195.63			376.127	758.055			338.465
	284.037	71.985			205.081	0			241.285	0			242.567	0			257.898	16.8081			261.604	37.8513			271.138	0			234.965	0			406.819	578.747			251.033	0			285.877	150.725			376.134	657.13			338.471
	284.042	91.0864			205.083	121.901			241.289	0			242.571	0			257.902	29.4297			261.608	36.4305			271.142	0			234.966	0			406.827	679.88			251.037	0			285.882	91.017			376.141	386.849			338.477
	284.046	75.8091			205.086	261.911			241.293	0			242.575	0			257.906	34.9575			261.612	25.1823			271.147	0			234.968	0			406.834	569.464			251.041	0			285.886	0			376.148	0			338.483
	284.051	37.8355			205.089	358.762			241.296	0			242.578	0			257.91	30.4943			261.616	0			280.881	0			234.969	0			406.842	295.177			251.045	33.1278			285.891	0			376.155	0			338.489
	284.056	0			205.092	343.576			243.098	0			243.823	0			257.914	19.6834			261.62	0			280.885	0			234.971	0			406.85	0			251.048	61.7418			285.896	0			376.162	0			338.495
	284.06	0			205.095	230			243.102	0			243.826	0			257.918	0			261.624	0			280.89	0			234.973	0			406.858	0			251.052	74.5918			285.9	0			376.169	0			338.5
	284.065	0			205.097	96.2758			243.106	0			243.83	0			257.922	0			261.628	0			280.894	0			234.975	0			406.865	0			251.056	62.319			319.804	0			434.055	0			338.506
	284.069	0			205.1	0			243.109	0			243.834	0			257.926	0			264.469	0			280.899	72.5784			234.976	0			406.873	0			251.06	32.8307			319.81	0			434.063	0			338.512
	288.364	0			205.103	0			243.113	28.898			243.837	55.8093			257.93	0			264.473	0			280.903	138.465			245.271	0			419.142	0			251.063	0			319.815	0			434.072	0			338.518
	288.369	0			205.106	0			243.116	51.3722			243.841	70.4981			259.942	0			264.477	0			280.908	168.809			245.274	0			419.15	0			251.067	0			319.82	0			434.08	0			338.524
	288.373	0			205.109	0			243.12	62.9095			243.844	71.6408			259.946	0			264.481	0			280.912	138.713			245.278	0			419.158	0			251.071	0			319.826	81.0441			434.089	311.513			357.094
	288.378	0			212.102	0			243.124	55.5525			243.848	59.1644			259.95	0			264.486	15.3373			280.917	70.0897			245.281	0			419.167	0			251.075	0			319.831	154.831			434.097	730.649			357.101
	288.383	48.7395			212.105	0			243.127	33.9189			243.852	37.5258			259.954	0			264.49	31.7348			280.921	0			245.285	35.5545			419.175	345.707			251.608	0			319.837	210.451			434.106	1281			357.107
	288.387	75.6004			212.108	0			243.131	0			243.855	0			259.958	17.7034			264.494	40.9769			280.926	0			245.289	65.1012			419.183	661.054			251.612	0			319.842	204.801			434.115	1566.92			357.113
	288.392	87.8619			212.111	0			243.135	0			243.859	0			259.962	30.1292			264.498	36.8166			280.93	0			245.292	78.6443			419.191	841.551			251.615	0			319.847	138.397			434.123	1358.17			357.12
	288.397	79.0147			212.113	84.4046			243.138	0			243.863	0			259.966	35.2817			264.502	22.8404			280.935	0			245.296	66.7231			419.199	788.319			251.619	0			319.853	0			434.132	814.089			357.126
	288.401	52.5622			212.116	175.908			243.142	0			243.866	0			259.97	28.4001			264.506	0			280.957	0			245.3	37.2768			419.207	553.762			251.623	35.5878			319.858	0			434.14	305.546			357.133
	288.406	0			212.119	213.576			243.426	0			251.116	0			259.974	13.6732			264.51	0			280.961	0			245.303	0			419.215	277.335			251.627	68.1291			319.864	0			434.149	0			357.139
	288.411	0			212.122	166.096			243.429	0			251.12	0			259.978	0			264.514	0			280.966	0			245.307	0			419.224	0			251.63	84.396			319.869	0			434.158	0			357.145
	288.415	0			212.125	74.2121			243.433	0			251.123	0			259.982	0			264.518	0			280.97	0			245.311	0			419.232	0			251.634	70.3758			321.958	0			434.166	0			357.152
	288.42	0			212.129	0			243.437	0			251.127	0			259.986	0			265.123	0			280.975	86.1921			245.314	0			419.24	0			251.638	35.1351			321.964	0			434.175	0			357.158
	294.917	0			212.132	0			243.44	32.4814			251.131	39.3939			259.99	0			265.127	0			280.979	140.514			247.731	0			419.248	0			251.642	0			321.969	0			445.971	0			357.165
	294.922	0			212.134	0			243.444	59.1523			251.135	62.2006			260.22	0			265.131	0			280.984	165.786			247.734	0			446.836	0			251.646	0			321.975	0			445.98	0			357.171
	294.927	0			212.137	0			243.448	67.99			251.139	71.1985			260.224	0			265.136	0			280.988	142.411			247.738	0			446.845	0			251.649	0			321.98	94.5549			445.989	0			366.083
	294.932	0			313.212	0			243.451	51.9788			251.142	62.0165			260.228	0			265.14	11.5013			280.993	83.3143			247.742	0			446.854	0			251.653	0			321.985	174.391			445.998	0			366.09
	294.936	42.6288			313.218	0			243.455	23.9474			251.146	41.6676			260.232	0			265.144	29.8022			280.997	0			247.745	27.678			446.863	0			254.395	0			321.991	204.311			446.006	359.995			366.096
	294.941	77.2247			313.223	0			243.458	0			251.15	0			260.236	17.8276			265.148	43.0367			281.002	0			247.749	61.7989			446.872	437.064			254.399	0			321.996	163.991			446.015	656.27			366.103
	294.946	100.927			313.228	0			243.462	0			251.154	0			260.24	35.7785			265.152	41.4438			281.006	0			247.753	77.5543			446.881	650.982			254.402	0			322.002	85.6852			446.024	836.286			366.109
	294.951	100.141			313.233	105.809			243.466	0			251.158	0			260.244	48.586			265.156	26.8531			281.011	0			247.756	61.7193			446.89	700.873			254.406	0			322.007	0			446.033	785.892			366.116
	294.956	74.8659			313.239	197.649			243.469	0			251.162	0			260.248	47.3482			265.16	0			281.283	0			247.76	27.7083			446.899	561.085			254.41	39.704			322.013	0			446.042	535.152			366.122
	294.961	0			313.244	233.035			254.352	0			253.11	0			260.252	34.0503			265.164	0			281.288	0			247.764	0			446.908	315.82			254.414	68.9961			322.018	0			446.052	0			366.129
	294.965	0			313.249	189.738			254.356	0			253.114	0			260.256	17.7102			265.168	0			281.292	0			247.768	0			446.917	0			254.418	80.4829			322.024	0			446.06	0			366.136
	294.97	0			313.254	100.579			254.36	0			253.117	0			260.261	0			265.172	0			281.297	0			247.771	0			446.926	0			254.422	65.7898			331.001	0			446.069	0			366.142
	294.975	0			313.26	0			254.364	0			253.121	0			260.265	0			265.722	0			281.301	67.9601			247.775	0			446.935	0			254.425	35.4999			331.007	0			446.078	0			366.149
	296.858	0			313.265	0			254.367	27.3422			253.125	31.8296			260.268	0			265.726	0			281.306	128.902			250.385	0			446.944	0			254.429	0			331.013	0			507.718	0			366.156
	296.863	0			313.27	0			254.371	52.767			253.129	67.2788			260.272	0			265.73	0			281.31	172.15			250.389	0			452.91	0			254.433	0			331.019	0			507.729	0			366.162
	296.868	0			313.276	0			254.375	63.6375			253.133	91.4781			262.038	0			265.735	0			281.315	169.035			250.393	0			452.919	0			254.437	0			342.712	0			507.74	0			366.169
	296.873	0			316.098	0			254.379	53.9577			253.136	89.9228			262.042	0			265.739	22.481			281.319	118.086			250.397	0			452.928	0			254.441	0			342.718	0			507.751	0			366.175
	296.878	35.7715			316.104	0			254.383	31.9716			253.14	64.539			262.046	0			265.743	32.406			281.323	0			250.4	44.5996			452.937	0			254.649	0			342.724	0			507.761	343.796			366.182
	296.883	82.0897			316.109	0			254.387	0			253.144	31.0759			262.05	0			265.747	35.4779			281.328	0			250.404	73.2716			452.946	434.963			254.653	0			342.73	0			507.772	644.307			366.189
	296.887	114.512			316.114	0			254.391	0			253.148	0			262.054	22.6223			265.751	30.1171			281.332	0			250.408	85.1878			452.956	746.018			254.657	0			342.736	94.0584			507.783	802.879			366.195
	296.892	110.066			316.12	155.967			254.395	0			253.152	0			262.058	36.2713			265.755	18.8239			281.337	0			250.412	73.7948			452.965	882.629			254.66	0			342.742	168.221			507.794	687.309			367.094
	296.897	73.7497			316.125	249.749			254.399	0			253.156	0			262.062	38.5153			265.759	0			282.509	0			250.415	45.9768			452.974	754.32			254.664	39.8091			342.748	212.698			507.805	374.354			367.101
	296.902	0			316.13	274.095			256.314	0			253.16	0			262.066	28.5112			265.764	0			282.514	0			250.419	0			452.983	453.258			254.668	69.271			342.754	195.551			507.816	0			367.108
	296.907	0			316.136	210.837			256.318	0			259.581	0			262.07	14.142			265.768	0			282.518	0			250.423	0			452.993	0			254.672	78.3559			342.76	124.828			507.827	0			367.114
	296.912	0			316.141	107.128			256.322	0			259.584	0			262.074	0			265.772	0			282.523	0			250.427	0			453.002	0			254.676	61.4022			342.766	0			507.837	0			367.121
	296.917	0			316.146	0			256.326	0			259.588	0			262.078	0			267.876	0			282.527	66.8428			250.431	0			453.011	0			254.68	31.3223			342.772	0			507.848	0			367.128
	299.658	0			316.152	0			256.33	28.9705			259.592	0			262.082	0			267.88	0			282.532	129.614			255.027	0			453.02	0			254.684	0			342.778	0			534.898	0			367.134
	299.663	0			316.157	0			256.334	58.748			259.596	39.4681			262.086	0			267.885	0			282.536	156.065			255.031	0			551.956	0			254.688	0			342.784	0			534.909	0			367.141
	299.668	0			316.162	0			256.338	75.4623			259.6	68.0581			264.902	0			267.889	0			282.541	129.166			255.035	0			551.969	0			254.692	0			348.774	0			534.921	0			367.148
	299.673	0			321.799	0			256.342	65.4642			259.604	77.1625			264.906	0			267.893	27.5987			282.545	70.189			255.039	0			551.981	0			254.696	0			348.78	0			534.933	0			367.154
	299.678	69.1881			321.805	0			256.346	36.4232			259.608	61.093			264.91	0			267.897	38.7224			282.55	0			255.043	50.0886			551.993	0			255.577	0			348.787	0			534.945	449.563			367.161
	299.683	102.503			321.81	0			256.35	0			259.612	32.0684			264.915	0			267.901	39.9925			282.554	0			255.046	78.8814			552.006	506.855			255.581	0			348.793	0			534.956	731.286			367.168
	299.688	108.929			321.816	0			256.353	0			259.617	0			264.919	20.3148			267.905	29.5379			282.559	0			255.05	87.7921			552.018	866.686			255.584	0			348.799	68.6975			534.968	810.718			367.174
	299.693	83.5679			321.821	125			256.357	0			259.62	0			264.923	29.0577			267.909	13.6092			282.563	0			255.054	70.7644			552.03	1054.5			255.588	0			348.805	177.792			534.98	615.823			367.181
	299.698	42.452			321.827	218.734			256.361	0			259.624	0			264.927	33.6225			267.914	0			284.156	0			255.058	39.0221			552.043	934.47			255.592	31.5022			348.811	274.441			534.992	283.257			376.029
	299.703	0			321.832	248.589			260.221	0			259.628	0			264.931	30.714			267.918	0			284.161	0			255.062	0			552.055	579.987			255.596	62.0176			348.817	288.539			535.003	0			376.035
	299.708	0			321.838	191.981			260.224	0			260.169	0			264.935	20.6701			267.922	0			284.165	0			255.066	0			552.068	0			255.6	77.4132			348.824	210.943			535.015	0			376.042
	299.712	0			321.843	89.8424			260.228	0			260.173	0			264.939	0			267.926	0			284.17	0			255.07	0			552.08	0			255.604	64.3265			348.83	96.5095			535.027	0			376.049
	299.717	0			321.848	0			260.232	0			260.177	0			264.943	0			268.014	0			284.174	110.559			255.074	0			552.092	0			255.608	31.1767			348.836	0			535.039	0			376.056
	307.082	0			321.854	0			260.236	29.8236			260.181	0			264.947	0			268.018	0			284.179	147.779			255.182	0			552.104	0			255.612	0			348.842	0			566.91	0			376.063
	307.087	0			321.859	0			260.24	51.902			260.185	45.8719			264.951	0			268.022	0			284.183	160.685			255.186	0			591.209	0			255.616	0			348.848	0			566.923	0			376.07
	307.092	0			321.865	0			260.244	62.3175			260.189	71.7297			267.407	0			268.026	0			284.188	133.945			255.189	0			591.223	0			255.619	0			348.855	0			566.936	0			376.077
	307.097	0			333.119	0			260.248	54.9827			260.193	82.7068			267.411	0			268.03	15.5825			284.192	76.4047			255.193	0			591.236	0			255.623	0			352.392	0			566.949	0			376.084
	307.102	47.2085			333.125	0			260.252	34.8188			260.197	69.5795			267.415	0			268.034	28.2883			284.197	0			255.197	35.9931			591.25	0			262.365	0			352.399	0			566.962	542.145			376.091
	307.107	95.9572			333.131	0			260.257	0			260.201	38.8361			267.419	0			268.038	34.2905			284.202	0			255.201	69.6212			591.264	324.087			262.369	0			352.405	0			566.974	939.873			376.098
	307.112	125.83			333.136	0			260.261	0			260.205	0			267.423	19.8439			268.043	29.2155			284.206	0			255.205	88.6102			591.277	660.633			262.373	0			352.411	0			566.987	1103.23			376.105
	307.117	113.764			333.142	151.342			260.265	0			260.209	0			267.428	32.5596			268.047	16.0966			284.211	0			255.209	80.0052			591.291	852.433			262.377	0			352.417	102.334			567	1429.31			376.112
	307.123	67.8032			333.148	222.85			260.269	0			260.213	0			267.432	36.5475			268.051	0			289.946	0			255.213	49.3206			591.305	743.009			262.381	47.5858			352.424	190.303			567.013	1312.06			376.118
	307.128	0			333.154	257.929			260.719	0			260.217	0			267.436	29.6341			268.055	0			289.951	0			255.217	0			591.318	414.514			262.385	73.491			352.43	239.287			567.026	917.009			376.126
	307.133	0			333.16	228.107			260.723	0			272.985	0			267.44	16.7778			268.059	0			289.955	0			255.22	0			591.332	0			262.389	79.11			352.436	215.313			567.039	729.009			376.132
	307.138	0			333.165	142.452			260.727	0			272.989	0			267.444	0			268.064	0			289.96	0			255.224	0			591.346	0			262.393	60.1727			352.443	135.185			567.051	375.324			376.139
	307.143	0			333.171	0			260.731	0			272.994	0			267.448	0			268.313	0			289.965	57.4454			255.228	0			591.359	0			262.397	29.0931			352.449	0			567.064	0			376.146
	308.131	0			333.177	0			260.735	45.1923			272.998	0			267.453	0			268.318	0			289.969	125.578			255.759	0			591.373	0			262.401	0			352.455	0			567.077	0			383.698
	308.136	0			333.183	0			260.739	65.7293			273.002	31.4318			267.457	0			268.322	0			289.974	157.583			255.763	0			599.854	0			262.405	0			352.461	0			567.09	0			383.705
	308.141	0			333.188	0			260.743	70.5201			273.007	67.5028			269.33	0			268.326	0			289.979	130.475			255.767	0			599.868	0			262.409	0			352.468	0			567.103	0			383.712
	308.146	0			339.052	0			260.747	55.4539			273.011	93.0969			269.334	0			268.33	26.9458			289.984	66.9398			255.771	0			599.881	0			262.413	0			353.499	0			600.361	0			383.719
	308.151	49.0942			339.058	0			260.751	28.5533			273.015	93.7376			269.338	0			268.334	38.9807			289.988	0			255.775	39.2133			599.895	0			263.94	0			353.506	0			600.375	0			383.727
	308.157	79.3515			339.064	0			260.755	0			273.019	72.0611			269.342	0			268.338	40.3063			289.993	0			255.778	70.1038			599.909	402.746			263.944	0			353.512	0			600.389	0			383.734
	308.162	90.5269			339.07	0			260.759	0			273.024	41.4717			269.346	15.488			268.343	30.97			289.998	0			255.782	83.293			599.923	908.005			263.948	0			353.518	0			600.403	0			383.741
	308.167	76.9264			339.076	102.836			260.763	0			273.028	0			269.351	29.4163			268.347	17.1274			290.002	0			255.786	69.3893			599.937	1344.31			263.952	0			353.525	83.9787			600.417	842.467			383.748
	308.172	47.4679			339.082	193.534			260.767	0			273.033	0			269.355	37.5585			268.351	0			303.565	0			255.79	38.0803			599.951	1412.99			263.956	28.9213			353.531	165.984			600.431	1886.83			383.755
	308.177	0			339.087	234.27			261.199	0			273.037	0			269.359	34.9625			268.355	0			303.57	0			255.794	0			599.965	1060.95			263.96	59.0651			353.537	204.585			600.445	2657.46			383.762
	308.183	0			339.093	191.922			261.203	0			273.041	0			269.363	23.259			268.359	0			303.575	0			255.798	0			599.979	540.348			263.964	80.1277			353.544	168.991			600.459	2504.74			383.77
	308.188	0			339.099	97.6405			261.207	0			274.067	0			269.367	0			268.364	0			303.58	0			255.801	0			599.993	0			263.968	75.3707			353.55	86.6275			600.473	434.201			383.777
	308.193	0			339.105	0			261.211	0			274.071	0			269.371	0			268.957	0			303.585	83.2928			255.805	0			600.007	0			263.972	46.2395			353.555	0			600.487	0			383.784
	321.071	0			339.111	0			261.215	24.7253			274.075	0			269.376	0			268.961	0			303.59	142.998			256.054	0			600.021	0			263.977	0			353.562	0			600.501	0			399.167
	321.076	0			339.117	0			261.219	50.0245			274.08	0			269.38	0			268.965	0			303.595	166.74			256.058	0			600.035	0			263.981	0			353.568	0			600.515	451.921			399.175
	321.082	0			339.123	0			261.223	65.4746			274.084	39.0352			271.422	0			268.969	0			303.6	139.211			256.062	0			821.169	0			263.985	0			353.574	0			600.529	1457.84			399.182
	321.087	0			342.093	0			261.227	60.7681			274.088	75.9514			271.426	0			268.973	18.7113			303.605	79.7155			256.066	0			821.191	0			263.989	0			355.024	0			600.543	1254.22			399.19
	321.093	35.8908			342.099	0			261.231	39.1952			274.092	95.7247			271.43	0			268.978	31.7553			303.61	0			256.07	108.292			821.214	0			271.541	0			355.03	0			600.557	680.196			399.198
	321.098	87.7194			342.105	0			261.235	0			274.097	84.0795			271.434	0			268.982	38.7868			303.615	0			256.074	317.527			821.236	0			271.545	0			355.037	0			600.571	156.061			399.205
	321.104	131.494			342.111	0			261.239	0			274.101	50.3915			271.439	16.195			268.986	34.2043			303.62	0			256.077	539.795			821.258	327.872			271.549	0			355.043	0			600.585	0			399.213
	321.109	140.782			342.117	181.157			261.243	0			274.106	0			271.443	28.4218			268.99	20.2055			303.625	0			256.081	619.032			821.281	686.928			271.553	0			355.049	123.498			600.599	0			399.22
	321.115	111.899			342.123	417.755			261.247	0			274.11	0			271.447	34.3958			268.994	0			307.404	0			256.085	495.002			821.303	897.463			271.558	44.1969			355.056	177.665			600.613	0			399.228
	321.12	64.9682			342.129	586.83			264.686	0			274.114	0			271.451	29.7478			268.999	0			307.41	0			256.089	263.74			821.325	811.863			271.562	72.9465			355.062	191.59			600.627	0			399.236
	321.126	0			342.135	566.028			264.69	0			274.118	0			271.455	17.3404			269.003	0			307.415	0			256.093	54.8665			821.348	503.811			271.566	83.6508			355.068	161.307			611.081	0			399.243
	321.131	0			342.141	374.191			264.694	0			282.635	0			271.46	0			269.007	0			307.42	0			256.097	0			821.37	0			271.57	67.6894			355.075	104.204			611.096	0			399.251
	321.137	0			342.147	89.0407			264.698	0			282.639	0			271.464	0			269.011	0			307.425	87.8484			256.101	0			821.392	0			271.575	35.5661			355.081	0			611.11	0			399.258
	321.142	0			342.153	0			264.702	21.4724			282.644	0			271.468	0			269.015	0			307.43	142.625			256.105	0			821.415	0			271.579	0			355.088	0			611.124	0			410.305
	325.076	0			342.159	0			264.706	48.3862			282.648	0			271.472	0			269.02	0			307.435	158.744			256.109	0			821.437	0			271.584	0			355.094	0			611.139	558.175			410.313
	325.082	0			342.165	0			264.71	64.8012			282.653	44.9067			273.268	0			269.024	0			307.44	129.946			257.612	0			957.181	0			271.588	0			355.1	0			611.153	828.516			410.321
	325.087	0			342.171	0			264.714	56.4401			282.657	71.3758			273.272	0			269.028	10.726			307.445	79.2686			257.616	0			957.209	0			271.592	0			366.071	0			611.167	894.656			410.329
	325.093	0			342.989	0			264.718	30.0322			282.662	79.8377			273.276	0			269.032	32.305			307.451	0			257.62	0			957.237	0			272.639	0			366.077	0			611.182	706.115			410.337
	325.098	137.692			342.995	0			264.722	0			282.666	63.1699			273.281	0			269.036	49.5309			307.456	0			257.624	0			957.265	0			272.644	0			366.084	0			611.196	380.134			410.344
	325.104	460.102			343.001	0			264.727	0			282.671	32.8127			273.285	16.7255			269.04	50.6066			307.461	0			257.628	35.7051			957.293	623.451			272.648	0			366.09	0			611.21	0			410.352
	325.109	732.254			343.007	0			264.731	0			282.675	0			273.289	31.9179			269.045	36.0213			307.466	0			257.632	68.6358			957.321	962.009			272.652	0			366.098	144.51			611.225	0			410.36
	325.115	808.473			343.013	86.3333			264.735	0			282.68	0			273.294	40.9618			269.049	17.248			315.114	0			257.636	92.604			957.349	1085.58			272.656	30.5021			366.104	300.806			611.239	0			410.368
	325.12	638.883			343.019	197.956			272.665	0			282.684	0			273.298	37.7147			269.053	0			315.119	0			257.64	90.6988			957.378	921.129			272.661	62.4721			366.111	476.955			611.253	0			410.376
	325.126	354.082			343.025	284.258			272.669	0			282.689	0			273.302	24.3236			269.057	0			315.125	0			257.644	63.2928			957.406	578.896			272.665	83.2413			366.117	1930.1			746.947	0			410.384
	325.132	55.558			343.031	281.352			272.673	0			287.368	0			273.307	0			269.062	0			315.13	0			257.648	0			957.434	0			272.669	77.0965			366.124	6940.65			746.967	0			410.392
	325.137	0			343.037	190.777			272.677	0			287.372	0			273.311	0			269.066	0			315.135	118.925			257.651	0			957.462	0			272.673	47.6152			366.13	13625.3			746.986	0			410.4
	325.143	0			343.043	0			272.682	39.0521			287.377	0			273.315	0			269.271	0			315.141	196.509			257.655	0			957.49	0			272.678	0			366.137	20083.5			747.005	0			433.452
	325.148	0			343.049	0			272.686	65.5432			287.382	0			273.319	0			269.275	0			315.146	225.553			257.659	0			957.518	0			272.682	0			366.144	18686.2	Hex+HexNAc	1	747.025	610.667			433.461
	325.154	0			343.055	0			272.69	75.3948			287.386	55.4029			274.062	0			269.279	0			315.151	187.699			262.111	0			1107.75	0			272.686	0			366.15	11729.7			747.044	772.887			433.469
	325.427	0			343.062	0			272.694	62.5908			287.391	97.1192			274.067	0			269.283	0			315.157	110.573			262.115	0			1107.79	0			272.691	0			366.157	5176.33			747.063	788.25			433.478
	325.432	0			359.761	0			272.699	36.3163			287.396	120.303			274.071	0			269.288	19.6856			315.162	0			262.119	0			1107.82	0			276.219	0			366.163	1316.41			747.083	660.544			433.486
	325.438	0			359.767	0			272.703	0			287.4	110.171			274.075	0			269.292	35.2251			315.167	0			262.123	0			1107.86	0			276.223	0			366.17	371.012			747.102	445.017			433.495
	325.443	0			359.774	0			272.707	0			287.405	73.0263			274.08	17.1598			269.296	41.5901			315.173	0			262.127	33.379			1107.89	449.721			276.228	0			366.177	0			747.121	0			433.503
	325.449	41.8077			359.78	0			272.712	0			287.409	30.7			274.084	64.1199			269.3	33.7518			315.178	0			262.131	67.3227			1107.93	1030.77			276.232	0			366.183	0			747.14	0			433.512
	325.454	80.1834			359.787	121.511			272.716	0			287.414	0			274.088	108.983			269.304	17.5513			315.422	0			262.135	86.5522			1107.96	1469.69			276.236	46.4589			366.19	0			747.16	0			433.521
	325.46	96.837			359.793	212.606			283.942	0			287.419	0			274.092	127.19			269.309	0			315.428	0			262.139	74.7364			1108	1422.09			276.241	71.3262			366.197	0			747.179	0			433.53
	325.466	80.0722			359.8	249.655			283.946	0			287.423	0			274.097	104.06			269.313	0			315.433	0			262.143	40.2196			1108.03	933.799			276.245	81.0975			367.089	0			1279.3	0			433.538
	325.471	42.8746			359.806	206.217			283.951	0			287.428	0			274.101	57.0116			269.317	0			315.438	0			262.147	0			1108.07	387.12			276.249	69.4324			367.096	0			1279.34	0			433.547
	325.477	0			359.813	112.607			283.956	0			289.048	0			274.105	10.2601			269.321	0			315.444	88.8938			262.151	0			1108.1	0			276.254	41.9408			367.102	0			1279.38	0			433.555
	325.483	0			359.819	0			283.96	30.0701			289.053	0			274.11	0			273.615	0			315.449	143.04			262.155	0			1108.14	0			276.258	0			367.109	0			1279.43	0			454.615
	325.488	0			359.826	0			283.965	53.5658			289.057	0			274.114	0			273.62	0			315.454	164.415			262.159	0			1108.17	0			276.263	0			367.116	97.2861			1279.47	698.343			454.625
	325.494	0			359.832	0			283.969	63.0258			289.062	0			274.118	0			273.624	0			315.459	144.331			266.819	0			1108.21	0			276.267	0			367.123	392.381			1279.51	978.699			454.634
	332.214	0			359.839	0			283.974	52.3951			289.067	34.2951			274.123	0			273.628	0			315.465	96.7726			266.823	0			1323.76	0			276.271	0			367.129	1288.13			1279.56	1011.04			454.643
	332.22	0			366.09	0			283.978	29.1449			289.071	67.1286			274.316	0			273.632	17.3065			315.47	0			266.827	0			1323.81	0			293.419	0			367.136	2313.13			1279.6	771.258			454.652
	332.226	0			366.097	0			283.983	0			289.076	82.3444			274.321	0			273.637	29.6356			315.475	0			266.832	0			1323.86	0			293.424	0			367.143	3146.2			1279.64	416.594			454.661
	332.231	0			366.104	0			283.988	0			289.081	67.1714			274.325	0			273.641	35.7613			315.481	0			266.836	43.0619			1323.9	0			293.429	0			367.149	2247.53			1279.69	0			454.671
	332.237	60.0339			366.11	0			283.992	0			289.085	33.2835			274.329	0			273.645	30.9772			315.486	0			266.84	72.7325			1323.95	402.395			293.434	0			367.156	1207.22			1279.73	0			454.68
	332.243	89.2278			366.117	416.688			283.997	0			289.09	0			274.334	17.6786			273.65	17.8244			319.051	0			266.844	83.92			1323.99	789.057			293.438	48.2948			367.163	386.298			1279.78	0			454.689
	332.249	96.9141			366.124	1289.74			284.934	0			289.095	0			274.338	33.0681			273.654	0			319.057	0			266.848	67.6607			1324.04	970.845	Pep+2HexNAc+2Hex+Fuc	2	293.443	86.1923			367.169	107.628			1279.82	0			454.698
	332.254	77.1357			366.13	2571.42			284.939	0			289.1	0			274.342	39.4706			273.658	0			319.062	0			266.852	34.4715			1324.08	796.273			293.448	99.6712			367.176	0			1352.73	0			454.708
	332.26	40.9783			366.137	4032.08			284.943	0			289.104	0			274.347	33.1947			273.662	0			319.067	0			266.856	0			1324.13	402.47			293.453	79.1342			367.183	0			1352.77	0			454.717
	332.266	0			366.143	3469.12	Hex+HexNAc	1	284.948	0			291.016	0			274.351	19.408			273.667	0			319.073	98.6597			266.86	0			1324.18	0			293.457	41.087			367.189	0			1352.82	0			454.726
	332.272	0			366.15	2183.16			284.952	23.0467			291.021	0			274.355	0			274.062	0			319.078	167.025			266.864	0			1324.22	0			293.463	0			367.196	0			1352.87	0			467.097
	332.278	0			366.157	835.689			284.957	52.2704			291.026	0			274.36	0			274.067	0			319.084	197.857			266.869	0			1324.27	0			293.467	0			376.106	0			1352.91	438.707			467.107
	332.284	0			366.163	191.24			284.961	70.2274			291.03	0			274.364	0			274.071	0			319.089	165.397			274.054	0			1324.31	0			293.472	0			376.113	0			1352.96	1000.87			467.117
	342.675	0			366.17	0			284.966	60.5601			291.035	41.2019			274.368	0			274.075	0			319.095	89.6617			274.058	0			1332.72	0			293.477	0			376.12	0			1353.01	1429.94			467.126
	342.681	0			366.177	0			284.971	30.9596			291.04	73.571			274.873	0			274.08	14.9884			319.1	0			274.062	0			1332.77	0			295.804	0			376.127	0			1353.06	1407.85			467.136
	342.687	0			366.183	0			284.975	0			291.045	88.4527			274.878	0			274.084	47.823			319.106	0			274.067	0			1332.81	0			295.809	0			376.134	85.0437			1353.1	963.731			467.145
	342.693	0			366.19	0			284.98	0			291.049	76.4421			274.882	0			274.088	67.962			319.111	0			274.071	114.197			1332.86	0			295.813	0			376.141	351.011			1353.15	429.656			467.155
	342.699	68.5871			376.079	0			284.984	0			291.054	46.4406			274.886	0			274.092	66.2218			319.116	0			274.076	781.57			1332.9	404.429			295.818	0			376.148	538.836			1353.2	0			467.165
	342.705	103.229			376.086	0			284.989	0			291.059	0			274.891	17.0614			274.097	44.012			331.854	0			274.08	3398.48			1332.95	846.241			295.823	33.0255			376.155	616.317			1353.24	0			467.174
	342.711	120.295			376.093	0			288.28	0			291.063	0			274.895	30.6981			274.101	17.033			331.86	0			274.084	8198.52			1333	1193.4			295.828	65.6098			376.162	531.568			1353.29	0			467.184
	342.717	106.995			376.099	0			288.285	0			291.068	0			274.899	37.3328			274.106	0			331.865	0			274.089	13384.4			1333.04	1213.11			295.833	85.9517			376.169	331.329			1353.34	0			467.193
	342.723	68.8269			376.106	187.907			288.29	0			291.073	0			274.904	31.9162			274.11	0			331.871	0			274.093	14870.4	NeuAc-H2O	1	1333.09	893.259			295.837	81.6573			376.176	0			1353.39	0			467.203
	342.729	0			376.113	238.313			288.294	0			291.299	0			274.908	18.0466			274.114	0			331.877	75.3847			274.097	10203			1333.14	453.188			295.842	56.8952			376.183	0			1353.43	444.352			467.212
	342.735	0			376.12	260.53			288.299	29.1566			291.304	0			274.912	0			274.118	0			331.882	142.64			274.101	5310.88			1333.18	0			295.847	32.5963			376.19	0			1353.48	863.184			467.222
	342.741	0			376.127	229.707			288.304	51.5866			291.308	0			274.917	0			275.979	0			331.888	170.947			274.106	1428.5			1333.23	0			295.852	64.2693			376.196	0			1353.53	1089.62			467.232
	342.747	0			376.134	147.73			288.308	62.4376			291.313	0			274.921	0			275.984	0			331.894	139.785			274.109	65.1242			1333.27	0			295.857	82.3528			382.412	0			1353.58	949.645			467.241
	343.048	0			376.141	0			288.313	55.2626			291.318	45.6384			274.925	0			275.988	0			331.9	72.7662			274.11	250.171			1333.32	0			295.862	74.2708			382.42	0			1353.62	562.469			467.251
	343.054	0			376.148	130.429			288.318	34.4895			291.323	80.4436			277.697	0			275.992	0			331.905	0			274.115	0			1394.32	0			295.866	45.3348			382.427	0			1353.67	0			467.261
	343.06	0			376.155	282.616			288.322	0			291.327	94.6844			277.701	0			275.997	12.6786			331.911	0			274.119	0			1394.37	0			295.872	0			382.434	0			1353.72	0			467.27
	343.066	0			376.162	370.564			288.327	0			291.332	79.4017			277.705	0			276.001	29.4598			331.917	0			274.123	0			1394.42	0			295.876	0			382.441	103.239			1353.76	0			467.28
	343.072	44.2096			376.169	328.01			288.332	0			291.337	46.9555			277.71	0			276.005	40.7305			331.923	0			274.127	0			1394.47	0			295.881	0			382.448	183.496			1353.81	0			467.289
	343.078	86.6691			376.176	193.084			288.336	0			291.342	0			277.714	18.4946			276.01	38.3099			333.119	0			275.064	0			1394.52	532.583			295.886	0			382.455	218.108			1433.79	0			469.115
	343.084	113.94			376.183	0			291.016	0			291.347	0			277.719	32.2572			276.014	24.1364			333.125	0			275.069	0			1394.57	896.24			298.599	0			382.462	182.139			1433.84	0			469.125
	343.09	106.701			376.19	0			291.021	0			291.351	0			277.723	36.8233			276.019	0			333.131	0			275.073	0			1394.61	1075.04			298.603	0			382.469	102.412			1433.9	0			469.135
	343.096	68.5005			376.197	0			291.026	0			291.356	0			277.727	29.239			276.023	0			333.136	0			275.077	0			1394.66	961.986			298.608	0			382.477	0			1433.95	0			469.144
	343.103	0			376.204	0			291.03	0			294.739	0			277.732	15.4158			276.027	0			333.142	76.1408			275.082	129.873			1394.71	632.988			298.613	0			382.484	0			1434	602.953			469.154
	343.109	0			376.266	0			291.035	74.7841			294.744	0			277.736	0			276.032	0			333.148	147.409			275.086	481.526			1394.76	0			298.618	60.081			382.491	0			1434.05	1068.63			469.163
	343.115	0			376.272	0			291.04	128.74			294.749	0			277.741	0			276.602	0			333.154	197.028			275.09	851.763			1394.81	0			298.623	89.7566			382.498	0			1434.1	1203.1			469.173
	343.121	0			376.279	0			291.045	154.159			294.754	0			277.745	0			276.607	0			333.16	195.249			275.094	1033.69			1394.86	0			298.628	91.6474			406.798	0			1434.15	911.481			469.183
	346.804	0			376.286	0			291.049	134.68			294.759	37.167			277.749	0			276.611	0			333.165	143.268			275.099	894.374			1394.91	0			298.633	66.6181			406.805	0			1434.21	453.395			469.192
	346.81	0			376.293	127.95			291.054	82.7505			294.763	67.7661			279.452	0			276.615	0			333.171	72.5962			275.103	539.507			1405.25	0			298.638	32.6744			406.813	0			1434.26	0			469.202
	346.816	0			376.3	217.036			291.059	0			294.768	80.1195			279.457	0			276.62	19.0642			333.177	0			275.107	180.158			1405.3	0			298.643	0			406.821	0			1434.31	0			469.212
	346.822	0			376.307	245.124			291.064	0			294.773	67.4412			279.461	0			276.624	32.9934			333.183	0			275.112	0			1405.35	0			298.648	0			406.829	91.7353			1434.36	0			469.222
	346.828	44.1142			376.314	191.188			291.068	0			294.778	39.294			279.465	0			276.628	37.5427			333.188	0			275.116	0			1405.4	0			298.652	0			406.836	183.175			1434.41	0			469.231
	346.834	84.8033			376.321	92.6511			291.073	0			294.783	0			279.47	28.8078			276.633	29.7609			333.194	0			275.121	0			1405.45	436.902			298.657	0			406.844	253.683			1497.33	0			477.111
	346.841	107.792			376.328	0			293.033	0			294.788	0			279.474	44.564			276.637	15.2591			343.007	0			275.125	0			1405.5	897.919			302.369	0			406.852	253.279			1497.38	0			477.12
	346.847	96.8235			376.335	0			293.038	0			294.793	0			279.479	47.4307			276.642	0			343.013	0			277.684	0			1405.55	1202.12			302.374	0			406.86	272.699			1497.44	0			477.13
	346.853	60.014			376.342	0			293.043	0			294.797	0			279.483	35.472			276.646	0			343.019	0			277.688	0			1405.6	1117.27			302.379	0			406.868	256.242			1497.49	0			477.14
	346.859	0			376.349	0			293.047	0			295.982	0			279.488	17.5331			276.65	0			343.025	0			277.693	0			1405.65	725.287			302.384	0			406.875	230.081			1497.55	513.384			477.15
	346.865	0			386.756	0			293.052	43.5086			295.987	0			279.492	0			276.655	0			343.031	111.963			277.697	0			1405.7	0			302.389	44.8695			406.883	207.015			1497.6	835.394			477.16
	346.871	0			386.763	0			293.057	68.3486			295.992	0			279.496	0			276.69	0			343.037	173.355			277.702	52.2749			1405.75	0			302.394	77.0424			406.891	122.884			1497.66	949.774			477.17
	346.877	0			386.77	0			293.062	75.39			295.996	0			279.501	0			276.694	0			343.043	191.562			277.706	81.578			1405.8	0			302.399	88.2344			406.899	0			1497.71	783.887			477.18
	348.779	0			386.777	0			293.066	57.88			296.001	34.1978			279.505	0			276.698	0			343.049	153.903			277.71	87.7703			1405.85	0			302.404	71.1565			406.907	0			1497.77	452.652			477.19
	348.785	0			386.784	157.636			293.071	27.3777			296.006	74.4694			281.632	0			276.703	0			343.055	83.0051			277.715	66.173			1405.9	383.391			302.409	38.3927			406.914	0			1497.82	0			477.2
	348.791	0			386.792	252.144			293.076	0			296.011	103.335			281.637	0			276.707	19.5088			343.062	0			277.719	31.7642			1405.95	1551.52			302.414	0			406.922	0			1497.88	0			477.21
	348.797	0			386.799	271.761			293.081	0			296.016	100.654			281.641	0			276.711	32.7062			343.068	0			277.724	0			1406	3330.14			302.419	0			406.93	0			1497.93	0			477.22
	348.804	60.037			386.806	200.71			293.086	0			296.021	68.1983			281.645	0			276.716	38.1483			343.074	0			277.729	0			1406.05	4443.83			302.424	0			406.938	0			1497.99	0			477.23
	348.81	98.0179			386.813	90.1886			293.09	0			296.025	27.9897			281.65	21.8681			276.72	32.4187			343.08	0			277.733	0			1406.1	4200.97			302.429	0			406.945	142.084			1535.3	0			512.127
	348.816	111.834			386.821	0			293.39	0			296.03	0			281.654	33.2336			276.725	19.1106			364.263	0			277.737	0			1406.15	2827.14			303.735	0			406.953	223.481			1535.36	0			512.138
	348.822	94.0642			386.828	0			293.395	0			296.035	0			281.659	39.6976			276.729	0			364.27	0			280.68	0			1406.2	846.584			303.74	0			406.961	253.522			1535.42	0			512.149
	348.828	56.6071			386.835	0			293.4	0			296.04	0			281.663	60.813			276.733	0			364.276	0			280.684	0			1406.25	388.993			303.745	0			406.969	208.415			1535.48	0			512.16
	348.835	0			386.842	0			293.405	0			296.045	0			281.668	60.3357			276.738	0			364.283	0			280.689	0			1406.3	0			303.75	0			406.977	116.426			1535.53	724.519			512.171
	348.841	0			388.515	0			293.409	32.0157			299	0			281.672	38.2422			276.742	0			364.289	84.8595			280.693	0			1406.35	0			303.755	37.8285			406.984	0			1535.59	1017.86			512.182
	348.847	0			388.522	0			293.414	58.2404			299.005	0			281.677	31.5656			278.736	0			364.296	161.687			280.698	38.1528			1406.4	0			303.76	69.6965			406.992	0			1535.65	1064.47			512.193
	348.853	0			388.529	0			293.419	68.9756			299.01	0			281.681	18.2154			278.74	0			364.303	194.527			280.702	73.7546			1406.45	0			303.765	84.7438			407	0			1535.7	844.216			512.204
	352.9	0			388.537	0			293.424	54.3279			299.015	0			281.686	0			278.744	0			364.309	161.8			280.707	95.8975			1408.65	0			303.77	73.0455			407.008	0			1535.76	504.478			512.215
	352.906	0			388.544	140.791			293.428	24.6304			299.02	47.0458			281.69	0			278.749	0			364.316	89.9881			280.711	90.9755			1408.7	0			303.775	43.3019			416.592	0			1535.82	0			512.226
	352.912	0			388.551	222.812			293.433	0			299.024	71.6751			281.695	0			278.753	20.411			364.321	0			280.716	63.1805			1408.75	0			303.78	0			416.6	0			1535.87	0			512.237
	352.919	0			388.559	250.693			293.438	0			299.029	79.3035			281.699	0			278.758	34.6365			364.327	0			280.72	0			1408.8	0			303.786	0			416.608	0			1535.93	0			512.248
	352.925	74.0947			388.566	209.007			293.443	0			299.034	65.3701			284.911	0			278.762	38.9969			364.334	0			280.725	0			1408.85	700.006			303.791	0			416.616	0			1535.99	0			512.259
	352.931	111.453			388.573	124.002			293.448	0			299.039	37.8895			284.916	0			278.766	29.8801			364.341	0			280.729	0			1408.9	1041.86			303.796	0			416.624	120.632			1973.29	0			512.27
	352.938	120.774			388.58	0			293.672	0			299.044	0			284.92	0			278.771	13.8996			366.09	0			280.734	0			1408.95	1128.48			310.547	0			416.632	207.909			1973.37	0			566.138
	352.944	97.9701			388.588	0			293.677	0			299.049	0			284.925	0			278.775	0			366.097	0			292.066	0			1409	889.244			310.552	0			416.64	247.232			1973.45	0			566.151
	352.95	58.851			388.595	0			293.681	0			299.054	0			284.929	15.2528			278.78	0			366.103	0			292.07	0			1409.05	476.428			310.557	0			416.648	206.488			1973.54	0			566.163
	352.957	0			388.602	0			293.686	0			299.059	0			284.934	29.7679			278.784	0			366.11	0			292.075	0			1409.1	0			310.562	0			416.656	113.785			1973.62	661.102			566.176
	352.963	0			406.805	0			293.691	33.112			306.725	0			284.939	37.4694			278.789	0			366.116	316.069			292.08	0			1409.15	0			310.568	36.7731			416.664	0			1973.7	1718.46			566.189
	352.969	0			406.813	0			293.696	56.1334			306.73	0			284.943	33.4285			280.586	0			366.123	1712.85			292.085	211.325			1409.2	0			310.573	68.8209			416.673	0			1973.79	2835.72			566.202
	352.976	0			406.821	0			293.7	65.7288			306.735	0			284.948	21.032			280.59	0			366.13	3545.8			292.089	941.764			1409.25	0			310.578	82.0809			416.681	0			1973.87	2902.21	Pep+HexNAc	1	566.215
	354.294	0			406.829	0			293.705	55.4203			306.74	0			284.952	0			280.595	0			366.136	5323.21			292.094	2493.95			1507.68	0			310.583	68.996			416.689	0			1973.95	1779.87			566.227
	354.3	0			406.836	122.12			293.71	31.7464			306.745	39.8899			284.957	0			280.599	0			366.143	4932.69	Hex+HexNAc	1	292.099	4158.32			1507.74	0			310.588	41.2563			417.497	0			1974.04	749.489			566.24
	354.306	0			406.844	229.136			293.715	0			306.75	76.1247			284.962	0			280.604	16.5813			366.15	3039.26			292.103	4717.49	NeuAc	1	1507.79	0			310.594	0			417.505	0			1974.12	0			566.253
	354.313	0			406.852	280.623			293.72	0			306.755	98.8476			284.966	0			280.608	29.4938			366.156	1247.33			292.108	3257.43			1507.85	0			310.599	0			417.513	0			1974.2	0			566.266
	354.319	50.0936			406.86	234.012			293.724	0			306.76	94.8197			286.648	0			280.612	35.1888			366.163	373.892			292.113	1620.22			1507.9	432.284			310.605	0			417.521	0			1974.29	0			566.279
	354.325	91.6705			406.868	121.973			293.729	0			306.765	68.2386			286.653	0			280.617	29.0264			366.17	0			292.118	382.423			1507.96	775.121			310.61	0			417.529	109.257			1974.37	0			566.291
	354.332	112.631			406.875	0			306.256	0			306.771	77.648			286.657	0			280.621	15.2572			366.177	0			292.121	41.4489			1508.01	941.656			313.796	0			417.537	188.615			1974.45	0			566.304
	354.338	96.4736			406.883	0			306.261	0			306.776	67.328			286.662	0			280.626	0			366.184	0			292.123	3.96995			1508.07	829.881			313.802	0			417.545	221.932			1974.54	0			599.854
	354.344	53.2875			406.891	0			306.266	0			306.781	78.6946			286.667	16.5916			280.63	0			366.19	0			292.127	0			1508.13	517.752			313.807	0			417.553	189.444			1974.62	488.915			599.868
	354.351	0			406.899	0			306.272	0			306.786	70.9838			286.671	30.9842			280.635	0			372.923	0			292.132	0			1508.18	0			313.812	0			417.562	116.68			1974.7	997.508			599.881
	354.357	0			410.221	0			306.277	28.7186			306.791	47.7919			286.676	39.3802			280.639	0			372.93	0			292.137	0			1508.24	0			313.817	51.914			417.57	0			1974.79	1293.12			599.895
	354.364	0			410.228	0			306.282	53.9373			306.796	0			286.68	36.7518			280.782	0			372.936	0			292.141	0			1508.29	0			313.823	77.0329			417.578	0			1974.87	1153.08			599.909
	354.37	0			410.236	0			306.287	66.9637			306.801	0			286.685	25.0415			280.786	0			372.943	0			296.413	0			1508.35	0			313.828	83.462			417.586	0			1974.95	687.977			599.923
	359.429	0			410.244	0			306.292	60.1791			306.806	0			286.69	0			280.791	0			372.95	76.3974			296.418	0			1973.23	0			313.833	66.1274			417.594	0			1975.04	0			599.937
	359.436	0			410.252	101.041			306.297	40.0816			306.811	0			286.694	0			280.795	0			372.957	149.428			296.423	0			1973.31	0			313.839	34.6589			421.926	0			1975.12	0			599.951
	359.442	0			410.26	201.677			306.302	0			307.179	0			286.699	0			280.8	16.9147			372.964	190.067			296.428	0			1973.4	0			313.844	0			421.934	0			1975.2	0			599.965
	359.449	0			410.268	247.054			306.307	0			307.184	0			286.704	0			280.804	33.0957			372.971	165.504			296.432	45.7196			1973.48	0			313.849	0			421.943	0			1975.29	0			599.979
	359.455	48.6935			410.276	205.613			306.313	0			307.189	0			289.02	0			280.809	43.2765			372.977	92.0084			296.437	72.9822			1973.56	326.266			313.854	0			421.951	0			2030.3	0			599.993
	359.462	83.9041			410.284	112.088			306.318	0			307.194	0			289.025	0			280.813	39.6038			372.984	0			296.442	85.1264			1973.65	888.337			313.86	0			421.959	147.401			2030.38	0			600.007
	359.468	98.9736			410.292	0			309.211	0			307.199	43.2888			289.03	0			280.818	24.8791			372.991	0			296.447	71.9076			1973.73	1480.73			322.018	0			421.967	203.396			2030.47	0			600.021
	359.475	83.8303			410.3	0			309.216	0			307.204	79.3165			289.034	0			280.822	0			372.998	0			296.452	40.1062			1973.81	2548.54	Pep+HexNAc	1	322.023	0			421.976	222.514			2030.56	0			600.035
	359.481	47.9082			410.307	0			309.222	0			307.209	91.2992			289.039	15.1894			280.827	0			373.005	0			296.457	0			1973.9	1681.19			322.029	0			421.984	186.223			2030.64	458.783			600.272
	359.488	0			410.315	0			309.227	0			307.214	70.8761			289.043	30.5928			280.831	0			375.636	0			296.462	0			1973.98	868.216			322.034	0			421.992	112.477			2030.73	909.265			600.286
	359.494	0			434.055	0			309.232	27.3517			307.22	33.7041			289.048	40.975			280.836	0			375.643	0			296.466	0			1974.06	349.328			322.04	54.5854			422	0			2030.82	1199.68			600.3
	359.501	0			434.063	0			309.237	55.5031			307.225	0			289.053	39.667			281.645	0			375.65	0			296.471	0			1974.15	0			322.045	86.2522			422.009	0			2030.9	1123.17			600.314
	359.507	0			434.072	0			309.242	76.0287			307.23	0			289.057	27.9015			281.65	0			375.657	0			296.99	0			1974.23	0			322.051	93.2833			422.017	0			2030.99	748.483			600.328
	363.077	0			434.08	0			309.247	77.8632			307.235	0			289.062	0			281.654	0			375.664	112.497			296.995	0			1974.31	0			322.056	69.523			422.025	0			2031.08	0			600.342
	363.084	0			434.089	202.984			309.253	62.4751			307.24	0			289.067	0			281.659	0			375.671	172.427			297	0			1974.4	0			322.062	32.1066			431.322	0			2031.16	0			600.356
	363.09	0			434.097	328.342			309.258	39.7407			308.259	0			289.072	0			281.663	17.7125			375.678	189.115			297.005	0			1974.48	0			322.067	0			431.331	0			2031.25	0			600.37
	363.097	0			434.106	367.014			309.263	0			308.264	0			289.076	0			281.668	28.9114			375.685	153.018			297.01	45.0895			1974.56	321.456			322.073	0			431.339	0			2031.34	0			600.384
	363.103	55.3777			434.115	293.938			309.268	0			308.27	0			291.016	0			281.672	35.702			375.691	87.2891			297.014	77.6767			1974.65	855.477			322.078	0			431.348	0			2031.42	0			600.398
	363.11	108.332			434.123	328.203			309.273	0			308.275	0			291.021	0			281.677	34.2254			375.698	0			297.019	94.0919			1974.73	1338.16			322.084	0			431.356	94.1334			2031.51	0			600.412
	363.116	142.866			434.132	298.987			309.279	0			308.28	40.0518			291.026	0			281.681	24.3199			375.705	0			297.024	84.9389			1974.81	1438.79			325.121	0			431.365	177.634			2031.6	653.473			600.426
	363.123	135.455			434.14	484.361			319.635	0			308.285	72.4037			291.03	0			281.686	0			375.712	0			297.029	55.7541			1974.9	1087.26			325.126	0			431.373	229.746			2031.68	1147			600.44
	363.13	91.4208			434.149	549.63			319.64	0			308.29	86.5263			291.035	22.7188			281.69	0			375.719	0			297.034	0			1974.98	537.826			325.132	0			431.382	216.267			2031.77	1416.35			685.322
	363.136	41.8648			434.158	507.477			319.646	0			308.295	71.8651			291.04	37.4907			281.695	0			375.747	0			297.039	0			1975.06	0			325.138	0			431.39	146.206			2031.86	1247.28			685.339
	363.143	0			434.166	358.398			319.651	0			308.3	38.5861			291.045	40.1041			281.699	0			375.754	0			297.043	0			1975.15	0			325.143	35.5636			431.399	0			2031.95	742.178			685.356
	363.149	0			434.175	156.939			319.657	33.7162			308.305	0			291.049	28.8454			286.119	0			375.761	0			297.048	0			1975.23	0			325.149	72.6238			431.407	0			2032.03	0			685.373
	363.156	0			434.184	0			319.662	56.3355			308.311	0			291.054	12.4153			286.124	0			375.768	0			297.369	0			1975.31	0			325.154	96.5188			431.416	0			2032.12	0			685.39
	363.163	0			434.192	0			319.667	68.1128			308.316	0			291.059	0			286.129	0			375.774	97.3205			297.374	0			1976.31	0			325.16	89.0189			431.424	112.731			2032.21	0			685.407
	365.094	0			434.201	0			319.673	61.9499			308.321	0			291.064	0			286.133	0			375.781	143.452			297.379	0			1976.4	0			325.165	55.2568			431.433	187.402			2032.29	0			685.424
	365.101	0			434.21	0			319.678	40.1541			308.753	0			291.068	0			286.138	22.35			375.788	166.663			297.384	0			1976.48	0			325.171	0			431.441	236.604			2178.26	0			685.441
	365.107	0			497.552	0			319.684	0			308.758	0			291.073	0			286.142	36.2357			375.795	153.262			297.389	45.0083			1976.56	0			325.177	0			431.45	236.323			2178.36	0			685.458
	365.114	0			497.562	0			319.689	0			308.763	0			294.452	0			286.147	40.1242			375.802	105.754			297.394	79.1507			1976.65	426.418			325.182	0			431.458	183.934			2178.45	0			685.475
	365.12	241.135			497.573	0			319.695	0			308.768	0			294.456	0			286.152	30.7569			375.809	0			297.398	89.2895			1976.73	844.299			325.188	0			431.467	103.076			2178.55	0			685.492
	365.127	466.755			497.583	0			319.7	0			308.773	49.318			294.461	0			286.156	14.4809			375.816	0			297.403	67.2366			1976.81	1047.03			326.443	0			431.475	0			2178.65	465.867			685.509
	365.134	596.416			497.594	128.285			325.082	0			308.778	72.9347			294.466	0			286.161	0			375.823	0			297.408	29.9182			1976.9	875.449			326.449	0			431.484	0			2178.74	826.214			685.526
	365.14	535.35			497.604	205.904			325.087	0			308.784	81.2889			294.471	24.9115			286.166	0			375.83	0			297.413	0			1976.98	475.055			326.454	0			431.492	0			2178.84	1132.06			730.651
	365.147	330.482			497.615	240.551			325.093	0			308.789	69.0077			294.476	38.1717			286.17	0			376.099	0			297.418	0			1977.06	0			326.46	0			431.501	0			2178.94	1175.4			730.67
	365.154	82.3559			497.625	204.179			325.098	0			308.794	41.8981			294.48	40.7391			286.175	0			376.106	0			297.423	0			1977.15	0			326.465	39.1733			434.046	0			2179.03	904.676			730.688
	365.16	0			497.636	114.531			325.104	44.9524			308.799	0			294.485	30.3188			289.104	0			376.113	0			297.428	0			1977.23	0			326.471	69.244			434.055	0			2179.13	488.742			730.707
	365.167	0			497.647	0			325.109	77.1901			308.804	0			294.49	13.6257			289.109	0			376.12	0			302.09	0			1977.31	0			326.477	78.5757			434.063	0			2179.23	0			730.726
	365.173	0			497.657	0			325.115	85.0845			308.809	0			294.495	0			289.113	0			376.127	65.658			302.095	0			2121.28	0			326.482	60.3061			434.072	0			2179.32	0			730.745
	365.18	0			497.668	0			325.12	61.5317			308.815	0			294.5	0			289.118	0			376.134	155.369			302.1	0			2121.37	0			326.488	27.6438			434.08	393.327			2179.42	0			730.763
	365.856	0			497.678	0			325.126	25.56			308.995	0			294.504	0			289.123	24.167			376.141	219.524			302.105	0			2121.46	0			326.493	0			434.089	803.579			2179.52	0			730.782
	365.863	0			525.562	0			325.132	0			309	0			294.509	0			289.127	42.827			376.148	212.458			302.11	48.9102			2121.55	0			326.499	0			434.097	1223.32			2401.99	0			730.801
	365.869	0			525.574	0			325.137	0			309.005	0			296.185	0			289.132	51.5435			376.155	138.123			302.115	76.6552			2121.65	390.645			326.505	0			434.106	1401.01			2402.1	0			730.82
	365.876	0			525.585	0			325.143	0			309.01	0			296.19	0			289.137	44.2468			376.162	0			302.12	85.9295			2121.74	804.803			326.51	0			434.115	1400.14			2402.21	0			730.839
	365.883	59.1024			525.596	0			325.148	0			309.015	34.4851			296.195	0			289.141	26.1247			376.169	0			302.125	68.8638			2121.83	1137.83			343.055	0			434.123	1143.39			2402.33	0			730.857
	365.889	95.7317			525.608	159.384			326.476	0			309.021	70.1161			296.199	0			289.146	0			376.176	0			302.13	36.1896			2121.92	1157.42			343.061	0			434.132	886.024			2402.44	566.167			730.876
	365.896	115.611			525.619	289.352			326.482	0			309.026	93.8574			296.204	27.8825			289.151	0			376.183	0			302.135	0			2122.02	864.275			343.067	0			434.14	698.265			2402.55	949.697			755.513
	365.903	108.948			525.631	333.147			326.487	0			309.031	89.3003			296.209	39.4357			289.155	0			403.102	0			302.14	0			2122.11	461.888			343.073	0			434.149	395.732			2402.66	1077.62			755.533
	365.909	78.809			525.642	251.601			326.493	0			309.036	60.1923			296.214	41.2997			289.16	0			403.11	0			302.145	0			2122.2	0			343.079	59.8117			434.158	259.571			2402.77	854.955			755.553
	365.916	0			525.654	115.349			326.499	30.3424			309.041	0			296.219	32.4745			291.12	0			403.118	0			302.15	0			2122.3	0			343.085	95.5093			434.166	125.368			2402.89	440.9			755.572
	365.923	0			525.665	0			326.504	60.5127			309.047	0			296.224	17.7825			291.125	0			403.125	0			302.334	0			2122.39	0			343.091	105.654			434.175	0			2403	0			755.592
	365.929	0			525.676	0			326.51	77.9213			309.052	0			296.228	0			291.129	0			403.133	115.501			302.339	0			2122.48	0			343.097	84.3653			434.184	0			2403.11	0			755.612
	365.936	0			525.688	0			326.515	70.0485			309.057	0			296.233	0			291.134	0			403.141	184.801			302.344	0			2408.4	0			343.103	46.7632			434.192	0			2403.22	0			755.631
	366.089	0			525.699	0			326.521	42.313			312.55	0			296.238	0			291.139	14.4278			403.148	209.493			302.349	0			2408.51	0			343.109	0			434.201	0			2403.33	0			755.651
	366.095	0			528.12	0			326.527	0			312.555	0			296.243	0			291.143	32.312			403.156	172.657			302.354	34.3449			2408.63	0			343.115	0			434.278	0			2921.58	0			755.671
	366.102	0			528.132	0			326.532	0			312.56	0			296.921	0			291.148	41.8887			403.164	97.5731			302.359	75.8697			2408.74	0			343.121	0			434.286	0			2921.73	0			755.691
	366.109	0			528.143	0			326.538	0			312.566	0			296.926	0			291.153	36.0752			403.171	0			302.364	103.59			2408.85	528.612			343.127	0			434.295	0			2921.88	0			755.71
	366.115	58.7868			528.155	0			326.544	0			312.571	43.7374			296.931	0			291.158	20.285			403.179	0			302.369	100.409			2408.96	815.424			346.278	0			434.303	0			2922.03	0			755.73
	366.122	729.379			528.167	334.039			327.132	0			312.576	78.2732			296.936	0			291.162	0			403.187	0			302.374	69.9549			2409.08	945.408			346.284	0			434.312	97.5047			2922.18	423.284			755.75
	366.129	1675.27			528.178	591.805			327.138	0			312.581	95.8536			296.941	22.4758			291.167	0			403.195	0			302.379	32.4258			2409.19	823.36			346.29	0			434.321	170.259			2922.33	888.732			780.569
	366.135	2617.82			528.19	682.882	Hex+HexNAc+Hex	1	327.143	0			312.586	82.1363			296.946	33.9006			291.172	0			403.886	0			302.385	0			2409.3	504.605			346.296	0			434.329	206.679			2922.48	1200.01			780.589
	366.142	2853.71	Hex+HexNAc	1	528.201	535.582			327.149	0			312.592	45.0328			296.95	37.5072			291.177	0			403.894	0			302.39	0			2409.41	0			346.302	43.4045			434.338	180.125			2922.63	1119.21			780.61
	366.148	1905.64			528.213	265.572			327.154	36.0744			312.597	0			296.955	30.8329			293.386	0			403.902	0			302.395	0			2409.52	0			346.308	73.6234			434.346	106.761			2922.78	703.52			780.631
	366.155	947.576			528.224	0			327.16	61.3327			312.602	0			296.96	17.7861			293.39	0			403.91	0			302.4	0			2409.64	0			346.315	86.6618			434.355	0			2922.93	0			780.652
	366.162	261.966			528.236	0			327.166	72.2336			312.608	0			296.965	0			293.395	0			403.917	87.5742			302.594	0			2409.75	0			346.321	73.3788			434.364	0			2923.08	0			780.672
	366.169	0			528.247	0			327.171	61.0435			312.613	0			296.97	0			293.4	0			403.925	163.554			302.599	0			2957.91	0			346.327	41.4411			434.373	0			2923.23	0			780.693
	366.175	0			528.259	0			327.177	34.4996			315.113	0			296.975	0			293.405	23.0532			403.933	208.393			302.604	0			2958.06	0			346.333	0			434.381	0			2923.38	0			780.714
	366.182	0			529.112	0			327.182	0			315.118	0			296.98	0			293.409	33.5538			403.94	192.91			302.609	0			2958.21	0			346.339	0			440.097	0			2925.63	0			780.734
	366.189	0			529.124	0			327.188	0			315.124	0			298.637	0			293.414	36.7699			403.948	126.857			302.614	51.8145			2958.37	0			346.346	0			440.105	0			2925.78	0			780.755
	375.531	0			529.135	0			327.194	0			315.129	0			298.642	0			293.419	32.3821			403.956	0			302.619	70.1659			2958.52	790.438			346.352	0			440.114	0			2925.93	0			780.776
	375.538	0			529.147	0			327.199	0			315.134	161.53			298.647	0			293.424	23.098			403.964	0			302.624	81.6884			2958.67	1163.51			348.81	0			440.123	0			2926.08	0			780.797
	375.545	0			529.158	174.254			328.97	0			315.14	304.465			298.652	0			293.429	0			403.971	0			302.629	76.3914			2958.83	1274.56			348.817	0			440.132	91.1977			2926.23	574.071			780.817
	375.552	0			529.17	281.405			328.975	0			315.145	375.89			298.657	21.9753			293.433	0			403.979	0			302.634	52.464			2958.98	1016.4			348.823	0			440.14	187.024			2926.38	1042.34			807.936
	375.559	45.7668			529.181	348.304			328.981	0			315.15	320.693			298.662	33.6624			293.438	0			406.844	0			302.639	0			2959.13	534.94			348.829	0			440.149	223.234			2926.53	1327.54			807.958
	375.565	89.5006			529.193	341.648			328.987	0			315.156	181.884			298.667	36.7911			293.443	0			406.852	0			302.644	0			2959.28	0			348.835	34.1116			440.158	175.058			2926.68	1225.88			807.98
	375.572	107.574			529.204	263.381			328.992	43.863			315.161	0			298.672	30.1607			295.881	0			406.86	0			302.649	0			2959.44	0			348.841	108.441			440.167	84.3509			2926.83	802.214			808.002
	375.579	83.6689			529.216	152.779			328.998	70.5415			315.167	0			298.676	17.7954			295.885	0			406.868	0			302.654	0			2959.59	0			348.847	177.397			440.175	0			2926.98	0			808.024
	375.586	36.6064			529.228	0			329.003	77.9818			315.172	0			298.681	0			295.89	0			406.875	127.228			309.15	0			2959.74	0			348.854	209.43			440.184	0			2927.13	0			808.045
	375.593	0			529.239	0			329.009	60.9591			315.177	0			298.686	0			295.895	0			406.883	212.785			309.156	0			3078.21	0			348.86	175.889			440.193	0			2927.28	0			808.067
	375.6	0			529.251	0			329.015	31.355			316.092	0			298.691	0			295.9	19.5936			406.891	239.682			309.161	0			3078.37	0			348.866	99.8725			440.202	0			2927.43	0			808.089
	375.607	0			529.262	0			329.021	0			316.097	0			298.696	0			295.905	34.3634			406.899	182.814			309.166	0			3078.54	0			348.872	27.7109			441.352	0			3144.52	0			808.111
	375.614	0			550.708	0			329.026	0			316.103	0			301.1	0			295.909	43.1794			406.907	84.3699			309.171	43.5654			3078.7	0			348.879	0			441.361	0			3144.69	0			808.133
	376.077	0			550.721	0			329.032	0			316.108	0			301.105	0			295.914	40.6334			406.914	0			309.176	73.7292			3078.86	697.16			348.885	0			441.369	0			3144.86	0			808.155
	376.084	0			550.733	0			329.038	0			316.113	33.0724			301.11	0			295.919	27.6818			406.922	0			309.181	85.8067			3079.02	1045.05			348.891	0			441.378	0			3145.02	0			808.176
	376.091	0			550.745	0			331.52	0			316.119	83.2222			301.115	0			295.924	0			406.93	0			309.186	74.6466			3079.19	1136.81			348.897	0			441.387	77.0046			3145.19	369.699			808.198
	376.098	0			550.758	202.597			331.526	0			316.124	139.174			301.12	15.4811			295.929	0			406.938	0			309.192	49.814			3079.35	930.487			362.422	0			441.396	197.128			3145.36	861.439			979.186
	376.105	24.3105			550.77	302.462			331.532	0			316.129	166.562			301.125	28.2461			295.934	0			416.632	0			309.197	0			3079.51	560.933			362.429	0			441.405	298.839			3145.52	1193.77			979.215
	376.111	111.11			550.782	328.453			331.537	0			316.135	146.049			301.13	33.5594			295.938	0			416.64	0			309.202	0			3079.67	0			362.435	0			441.413	300.825			3145.69	1120.93			979.244
	376.118	217.931			550.794	268.929			331.543	32.1031			316.14	91.1868			301.135	27.5227			300.462	0			416.648	0			309.207	0			3079.83	0			362.442	0			441.422	201.211			3145.86	712.003			979.273
	376.125	268.428			550.807	161.842			331.549	59.9675			316.145	35.8776			301.14	14.5189			300.467	0			416.656	0			309.212	0			3080	0			362.448	48.0701			441.431	82.8005			3146.03	0			979.302
	376.132	224.989			550.819	0			331.555	71.5781			316.151	0			301.145	0			300.472	0			416.664	123.054			312.519	0			3080.16	0			362.455	83.8774			441.44	0			3146.19	0			979.331
	376.139	123.331			550.831	0			331.56	58.7046			316.156	0			301.15	0			300.477	0			416.673	185.268			312.525	0			3444.49	0			362.461	100.343			441.449	0			3146.36	0			979.36
	376.146	40.6219			550.843	0			331.566	31.1479			316.161	0			301.155	0			300.482	23.8592			416.681	223.162			312.53	0			3444.68	0			362.468	84.1383			441.458	0			3146.53	0			979.389
	376.153	0			550.856	0			331.572	0			316.167	0			301.16	0			300.487	38.5238			416.689	219.414			312.535	0			3444.87	0			362.474	46.0522			441.467	0			3393.99	0			979.418
	376.16	0			559.166	0			331.578	0			325.076	0			302.593	0			300.492	41.7508			416.697	170.54			315.114	0			3445.07	0			362.481	0			461.783	0			3394.18	0			979.448
	376.167	0			559.179	0			331.583	0			325.082	0			302.598	0			300.497	30.7825			416.705	94.8573			315.119	0							362.488	0			461.792	0			3394.37	0			979.477
	376.174	0			559.192	0			331.589	0			325.087	0			302.603	0			300.502	13.5453			416.713	0			315.125	0							362.494	0			461.802	0			3394.55	0			979.506
	377.318	0			559.204	0			331.692	0			325.093	0			302.608	0			300.507	0			416.721	0			315.13	0							362.501	0			461.811	0							979.535
	377.325	0			559.217	139.741			331.698	0			325.098	29.0362			302.613	14.5709			300.512	0			416.729	0			315.135	57.5115							366.096	0			461.821	101.396							1043.05
	377.332	0			559.229	233.105			331.704	0			325.104	136.918			302.618	30.0302			300.517	0			416.737	0			315.141	96.0833							366.102	0			461.83	171.036							1043.08
	377.339	0			559.242	270.685			331.709	0			325.109	198.664			302.623	41.0617			300.521	0			420.786	0			315.146	103.42							366.109	0			461.839	198.65							1043.11
	377.346	36.6717			559.254	229.229			331.715	43.0823			325.115	197.508			302.628	40.2872			303.906	0			420.794	0			315.151	74.2003							366.116	0			461.849	168.949							1043.14
	377.353	83.5438			559.267	137.289			331.721	73.7748			325.12	133.3			302.633	28.9345			303.911	0			420.802	0			315.157	31.9806							366.122	147.158			461.858	102.683							1043.18
	377.36	109.77			559.279	0			331.726	83.556			325.126	35.7406			302.638	13.9921			303.916	0			420.81	0			315.162	0							366.129	394.585			461.868	0							1043.21
	377.367	94.1517			559.292	0			331.732	64.5891			325.132	0			302.643	0			303.921	0			420.818	97.2201			315.167	0							366.136	608.615			461.877	0							1043.24
	377.374	51.3432			559.304	0			331.738	30.8914			325.137	0			302.648	0			303.926	15.975			420.827	173.005			315.173	0							366.142	653.523	Hex+HexNAc	1	461.887	0							1043.27
	377.381	0			559.317	0			331.744	0			325.143	0			302.653	0			303.931	32.4061			420.835	201.86			315.178	0							366.149	502.377			461.896	0							1043.3
	377.388	0			566.91	0			331.749	0			325.149	0			302.658	0			303.936	39.1287			420.843	160.944			315.922	0							366.156	265.328			498.839	0							1043.34
	377.395	0			566.923	0			331.755	0			344.123	0			305.49	0			303.941	30.5491			420.851	79.2062			315.928	0							366.162	29.0826			498.849	0							1043.37
	377.402	0			566.936	0			331.761	0			344.13	0			305.495	0			303.946	13.9782			420.86	0			315.933	0							366.169	0			498.86	0							1043.4
	378.322	0			566.949	0			334.13	0			344.136	0			305.5	0			303.951	0			420.868	0			315.938	0							366.176	0			498.87	0							1043.43
	378.329	0			566.962	103.604			334.135	0			344.142	0			305.505	0			303.956	0			420.876	0			315.944	54.2681							366.182	0			498.881	114.712							1056.44
	378.336	0			566.974	247.012			334.141	0			344.148	58.8621			305.51	18.7955			303.961	0			420.885	0			315.949	80.3065							366.189	0			498.891	176.27							1056.47
	378.343	0			566.987	342.879			334.147	0			344.154	87.8321			305.515	32.3933			303.966	0			434.046	0			315.954	88.1592							376.133	0			498.902	218.628							1056.5
	378.35	56.2384			567	310.921			334.153	29.1366			344.16	92.2916			305.52	40.2936			307.087	0			434.055	0			315.96	72.773							376.14	0			498.913	213.394							1056.54
	378.357	98.4377			567.013	335.739			334.159	53.8968			344.166	70.4517			305.525	37.0844			307.092	0			434.063	0			315.965	42.3841							376.147	0			498.923	155.443							1056.57
	378.364	112.869			567.026	286.724			334.164	68.5809			344.172	36.6036			305.531	24.0522			307.097	0			434.072	0			315.97	0							376.154	0			498.934	0							1056.6
	378.371	87.881			567.039	334.257			334.17	62.1396			344.178	0			305.536	0			307.102	0			434.08	332.2			315.976	0							376.16	36.0868			498.945	0							1056.63
	378.378	43.0727			567.051	266.473			334.176	38.7833			344.184	0			305.541	0			307.107	17.8669			434.089	608.315			315.981	0							376.167	77.2045			498.955	0							1056.67
	378.385	0			567.064	142.466			334.182	0			344.19	0			305.546	0			307.112	36.485			434.097	766.816			315.986	0							376.174	208.801			498.966	0							1056.7
	378.392	0			567.077	0			334.188	0			344.196	0			305.551	0			307.117	44.1757			434.106	686.76			316.771	0							376.181	315.57			510.705	0							1056.73
	378.399	0			567.09	0			334.193	0			352.862	0			307	0			307.123	36.0819			434.115	424.298			316.777	0							376.188	364.978			510.716	0							1056.76
	378.406	0			567.103	0			334.199	0			352.868	0			307.005	0			307.128	19.18			434.123	76.4389			316.782	0							376.195	323.214			510.727	0							1056.8
	379.063	0			567.115	0			342.512	0			352.875	0			307.01	0			307.133	0			434.132	95.0635			316.787	0							376.202	269.885			510.738	0							1056.83
	379.07	0			600.361	0			342.518	0			352.881	0			307.015	0			307.138	0			434.14	191.206			316.793	55.9141							376.209	195.336			510.749	116.434							1072.28
	379.077	0			600.375	0			342.524	0			352.887	39.5339			307.02	22.3937			307.143	0			434.149	250.064			316.798	87.4367							376.216	130.59			510.76	216.641							1072.32
	379.084	0			600.389	0			342.53	0			352.893	74.0152			307.026	36.2652			307.148	0			434.158	215.059			316.803	95.8013							376.223	119.727			510.771	267.459							1072.35
	379.091	21.7278			600.403	0			342.536	31.0195			352.9	96.4948			307.031	41.6324			307.235	0			434.166	113.372			316.809	74.944							376.23	77.8511			510.782	229.637							1072.38
	379.098	81.9873			600.417	186.53			342.542	62.0902			352.906	91.0597			307.036	36.3613			307.24	0			434.175	0			316.814	38.553							376.237	32.6178			510.793	128.797							1072.42
	379.105	170.906			600.431	369.696			342.548	83.6734			352.912	60.0717			307.041	25.2313			307.245	0			434.183	0			316.819	0							376.244	0			510.804	0							1072.45
	379.112	225.117			600.445	781.847			342.554	80.4685			352.919	0			307.046	0			307.25	0			434.192	0			316.825	0							376.251	0			510.815	0							1072.48
	379.119	203.046			600.459	1359.2			342.56	54.9381			352.925	0			307.051	0			307.255	16.8931			434.2	0			316.83	0							376.258	0			510.826	0							1072.52
	379.126	125.762			600.473	2168.95			342.566	0			352.931	0			307.056	0			307.26	34.9327			455.576	0			316.835	0							376.265	0			510.836	0							1072.55
	379.133	51.1597			600.487	2691.05			342.572	0			352.938	0			307.061	0			307.266	44.4131			455.586	0			317.06	0							380.573	0			512.902	0							1072.58
	379.14	0			600.501	2410.93			342.578	0			353.057	0			307.082	0			307.271	38.3465			455.595	0			317.066	0							380.58	0			512.913	0							1072.62
	379.147	0			600.515	1693.64			342.584	0			353.063	0			307.087	0			307.276	21.8564			455.604	0			317.071	0							380.587	0			512.924	0							1072.65
	379.154	0			600.529	944.76			346.076	0			353.07	0			307.092	0			307.28	0			455.613	83.0123			317.076	0							380.594	0			512.935	0							1072.68
	379.161	0			600.543	232.44			346.082	0			353.076	0			307.097	0			307.285	0			455.622	158.584			317.082	37.153							380.601	47.5677			512.946	130.66							1072.72
	382.801	0			600.557	44.2868			346.088	0			353.082	60.6007			307.102	32.5452			307.29	0			455.632	194.227			317.087	75.5206							380.608	85.516			512.957	196.552							1278.19
	382.808	0			600.571	0			346.094	0			353.089	83.2498			307.107	66.8883			307.296	0			455.641	159.578			317.092	91.0258							380.615	109.646			512.968	218.495							1278.23
	382.815	0			600.585	0			346.1	38.2844			353.095	90.4598			307.112	88.0779			307.618	0			455.65	80.1025			317.098	73.9512							380.622	102.323			512.979	184.395							1278.27
	382.822	0			600.599	0			346.106	67.722			353.101	75.9134			307.117	80.357			307.624	0			455.66	0			317.103	38.1394							380.63	66.4201			512.99	113.027							1278.32
	382.829	47.2804			600.613	0			346.112	78.3593			353.107	45.2128			307.123	48.9146			307.629	0			455.669	0			317.108	0							380.637	0			513.001	0							1278.36
	382.837	79.9881			624.527	0			346.119	62.4529			353.114	0			307.128	16.2268			307.634	0			455.678	0			317.114	0							380.644	0			513.012	0							1278.4
	382.844	99.2628			624.542	0			346.125	32.3954			353.12	0			307.133	0			307.639	20.2799			455.687	0			317.119	0							380.651	0			513.023	0							1278.45
	382.851	93.5618			624.556	0			346.131	0			353.126	0			307.138	0			307.644	31.8075			477.708	0			317.124	0							380.658	0			513.034	0							1278.49
	382.858	65.7341			624.571	0			346.137	0			353.133	0			307.143	0			307.649	38.342			477.718	0			319.213	0							384.491	0			528.109	0							1278.53
	382.865	0			624.586	119.436			346.143	0			353.139	0			307.148	0			307.654	35.632			477.727	0			319.219	0							384.498	0			528.12	0							1278.58
	382.873	0			624.601	236.853			346.149	0			353.145	58.235			310.609	0			307.659	25.1699			477.737	0			319.224	0							384.505	0			528.132	0							1278.62
	382.88	0			624.616	291.034			348.742	0			353.151	91.0161			310.614	0			307.664	0			477.747	87.6734			319.23	0							384.513	0			528.143	0							1278.66
	382.887	0			624.63	245.198			348.748	0			353.158	101.203			310.619	0			307.67	0			477.757	150.717			319.235	39.6737							384.52	37.3649			528.155	211.971							1278.71
	383.577	0			624.645	138.753			348.754	0			353.164	79.3032			310.624	0			307.675	0			477.767	182.453			319.241	79.1587							384.527	77.1646			528.166	478.04							1279.05
	383.584	0			624.66	0			348.76	0			353.17	39.335			310.63	15.6121			307.68	0			477.777	160.929			319.246	103.388							384.534	105.464			528.178	811.588							1279.1
	383.591	0			624.675	0			348.767	22.641			353.177	0			310.635	31.7602			308.506	0			477.787	96.4015			319.251	90.868							384.541	104.465			528.19	1007.78							1279.14
	383.598	0			624.69	0			348.773	57.2354			353.183	0			310.64	43.4999			308.511	0			477.797	0			319.257	49.3977							384.548	75.8414			528.201	920.737	Hex+HexNAc+Hex	1					1279.18
	383.605	57.0363			624.704	0			348.779	91.8666			353.189	0			310.645	43.7934			308.516	0			477.807	0			319.262	0							384.556	38.2739			528.213	604.486							1279.23
	383.612	92.0105			648.925	0			348.785	104.824			353.196	0			310.65	32.5127			308.521	0			477.817	0			319.268	0							384.563	0			528.224	266.563							1279.27
	383.619	104.669			648.94	0			348.791	87.9258			365.087	0			310.656	16.5967			308.526	20.7811			477.827	0			319.273	0							384.57	0			528.236	0							1279.31
	383.627	83.641			648.956	0			348.797	52.6139			365.094	0			310.661	0			308.532	36.7019			487.596	0			319.279	0							384.577	0			528.247	0							1279.36
	383.634	41.7656			648.972	0			348.804	0			365.101	0			310.666	0			308.537	41.9555			487.606	0			325.077	0							384.584	0			528.259	0							1279.4
	383.641	0			648.987	185.753			348.81	0			365.107	0			310.671	0			308.542	32.1418			487.616	0			325.083	0							400.282	0			528.27	0							1279.44
	383.648	0			649.003	281.402			348.816	0			365.114	35.791			310.676	0			308.547	15.2716			487.626	0			325.088	0							400.29	0			569.132	0							1279.49
	383.656	0			649.019	312.999			348.822	0			365.12	192.919			311.514	0			308.552	0			487.637	84.9712			325.094	0							400.297	0			569.145	0							1279.53
	383.663	0			649.034	262.273			353.12	0			365.127	396.504			311.52	0			308.557	0			487.647	163.331			325.099	34.3922							400.305	0			569.158	0							1279.57
	385.049	0			649.05	158.805			353.126	0			365.134	507.285			311.525	0			308.562	0			487.657	205.115			325.105	71.7513							400.313	53.7544			569.171	0							1406.75
	385.056	0			649.06	0			353.133	0			365.14	440.658			311.53	0			308.568	0			487.667	177.205			325.11	94.0491							400.32	83.7071			569.184	91.3581							1406.8
	385.063	0			649.076	0			353.139	0			365.147	252.09			311.535	15.3496			309.521	0			487.677	97.8464			325.116	84.6595							400.328	92.5625			569.197	251.986							1406.85
[truncated: 4,174 more rows]
[truncated: 47 more columns]

## Sheet: N38_Peptide 3_List
label	exact mass	charge	Calc mz1	Obs m/z	Abs Delta	sum	Rel Ab	Pep	Type	Cell type	MS2	Pep+GlcNAc ion	Annotated
[truncated: 13 more rows]

[truncated: 21 more sheets: N38_Peptide3_Annotation, N45_Peptide1_List, N45_Peptide1_Annotation, N45_Peptide2_List, N45_Peptide2_Annotation, N74_Peptide1_List, N74_Peptide1_Annotation, N74_Peptide2_List, N74_Peptide2_Annotation, N162_Peptide2_List, N162_Peptide2_Annotation, N162_Peptide4_List, N162_Peptide4_Annotation, N162_Peptide5_List, N162_Peptide5_Annotation, N169_Peptide1_List, N169_Peptide1_Annotation, N169_Peptide3_List, N169_Peptide3_Annotation, N169_Peptide4_List …]
